# Supplementary material for: Spatial distribution of breast cancer mortality: Socioeconomic disparities and access to treatment in the state of Parana, Brazil
Source: PLoS One. 2018 Oct 31;13(10):e0205253. doi: 10.1371/journal.pone.0205253 (PMC6209172; doi:10.1371/journal.pone.0205253)
Supplement: S1 File — (CSV) [file pone.0205253.s001.csv]

POLY_ID	nome	Codigo	AreaKm2015	RS	GU	Elderly	Fertility	Gener_Mort	Birth_Rate	Income	Income_rat	GINI	Illiteracy	IDHM	COBUBS	DIS	DIST_RADIO	DIST_MAMO	ESTAB_SAUD	LEITOS	aver_pop	Ave_deaths	QUEEN	SMR_CA	CAT_SD	LISA_I	LISA_CL	LISA_P	SFC2	LAG_PREDIC	LAG_RESIDU	LAG_PRDERR	OLS_PREDIC	OLS_RESIDU
1	Almirante Tamandar?	4100400	193.973	2	95.82	4.37	2.13	5.77	17.44	629.58	10.01	0.44	5.80	0.70	38.50	36.60	36.60	10.80	36	0	101455	5.40	0.0000852	8.5172697	5	0.6512620	0	0.1170000	0.022618231	7.4150935	1.1854049	1.1021762	7.3809188	1.1363509
2	Campo Magro	4104253	274.581	2	78.68	5.07	2.18	5.83	15.25	543.44	9.58	0.40	6.60	0.70	100.00	51.00	51.00	17.70	18	0	24496	1.40	0.0000910	9.1021030	5	1.5479150	1	0.0360000	0.025950998	7.4084564	1.2000607	1.6936466	7.4426714	1.6594316
3	Paula Freitas	4118600	425.546	6	50.57	8.74	2.11	5.44	13.16	599.20	34.80	0.61	5.00	0.72	95.65	36.30	209.00	35.90	9	0	5566	0.40	0.0000635	6.3512226	3	0.0083967	0	0.3540000	0.001957989	6.5457720	0.1807983	-0.1945494	6.2690544	0.0821682
4	Paulo Frontin	4118709	370.219	6	31.43	8.58	1.63	9.84	11.22	569.52	20.06	0.53	3.20	0.71	85.51	47.00	203.00	46.60	16	12	7110	1.20	0.0000666	6.6617814	4	-0.0023134	0	0.5000000	0.001957989	6.6061522	0.1944603	0.0556292	6.6663924	-0.0046110
5	Itaperu?u	4111258	322.850	2	82.37	4.24	2.78	6.28	20.25	458.09	8.96	0.41	10.80	0.64	57.89	53.20	53.20	26.10	10	49	23866	0.80	0.0000459	4.5854960	2	-0.7947763	0	0.0640000	0.025950998	7.1046479	-2.9032238	-2.5191519	7.0702339	-2.4847379
6	Itaipul?ndia	4110953	328.823	9	52.53	7.29	1.82	6.38	15.40	1011.20	20.65	0.63	7.30	0.74	96.84	63.50	63.50	116.00	16	25	9211	0.20	0.0000590	5.8995700	3	0.1617491	0	0.1250000	0.007841661	6.5446316	0.0914109	-0.6450616	6.5094208	-0.6098508
7	Medianeira	4115804	328.433	9	89.41	7.06	2.07	5.21	15.29	900.59	11.91	0.49	6.00	0.76	57.13	49.70	49.70	14.90	113	178	41183	2.40	0.0000661	6.6103890	4	-0.0144070	0	0.3780000	0.007841661	6.5757054	0.2728899	0.0346836	6.7661991	-0.1558101
8	Para?so do Norte	4118006	204.164	14	94.28	8.45	1.93	7.90	12.72	862.18	9.35	0.48	9.20	0.75	100.00	99.00	99.00	34.90	14	29	11893	0.40	0.0000597	5.9749054	3	-0.0369464	0	0.3770000	0.007091528	6.1948938	-0.5928026	-0.2199884	6.4867552	-0.5118498
9	Jardim Alegre	4112504	415.587	22	58.19	10.82	2.38	8.25	12.45	502.50	51.53	0.61	15.90	0.69	97.80	150.00	150.00	152.00	10	24	13301	0.20	0.0000573	5.7349315	3	0.1649953	0	0.1400000	0.009961251	5.6649251	0.0285195	0.0700064	5.3187432	0.4161883
10	Grandes Rios	4108700	308.587	16	53.74	9.33	2.10	9.52	14.74	451.75	11.70	0.46	17.20	0.66	95.31	105.00	130.00	143.00	12	26	7055	0.40	0.0000586	5.8604839	3	0.0412903	0	0.3540000	0.011567514	5.7126305	-0.2160868	0.1478534	5.8929866	-0.0325027
11	Antonio Olinto	4101309	466.645	6	9.35	9.36	1.99	6.74	10.04	381.28	32.94	0.51	5.80	0.66	71.10	124.00	145.00	128.00	9	0	7503	0.60	0.0000803	8.0283044	5	1.1572990	1	0.0260000	0.000000000	6.6468721	0.1711766	1.3814323	6.1506555	1.8776489
12	Peabiru	4118808	467.357	11	80.81	9.02	1.78	8.73	12.14	724.97	16.88	0.55	9.80	0.72	79.70	71.20	71.20	16.20	14	0	13525	1.80	0.0000681	6.8059141	4	0.1152829	0	0.0990000	0.017052779	6.5439424	-0.3106159	0.2619717	6.6946914	0.1112227
13	Quinta do Sol	4121109	325.877	11	74.90	9.85	2.13	7.09	9.85	579.17	10.11	0.44	16.80	0.72	100.00	74.00	74.60	45.10	4	0	5110	0.00	0.0000826	8.2602909	5	0.1274056	0	0.4040000	0.017052779	6.5148590	1.8053466	1.7454319	6.1648429	2.0954480
14	Guaraci	4109203	212.084	17	80.35	10.43	1.89	6.51	11.35	589.84	6.91	0.38	11.40	0.70	100.00	85.20	85.20	66.50	6	0	5183	0.40	0.0000609	6.0911939	3	-0.0966334	0	0.1430000	0.039902602	7.3497769	-1.2764545	-1.2585830	7.5828958	-1.4917019
15	Centen?rio do Sul	4105102	370.354	17	83.41	10.03	1.85	10.19	10.19	564.51	8.53	0.42	13.00	0.67	87.33	98.20	98.20	79.30	19	25	11284	0.60	0.0000755	7.5478819	4	0.1797991	0	0.2590000	0.021243560	7.1090286	0.7449230	0.4388533	6.6963688	0.8515131
16	Reserva	4121703	1634.818	21	48.49	7.02	2.59	5.71	14.89	445.84	16.80	0.51	14.20	0.62	100.00	107.00	107.00	76.60	26	39	25199	0.80	0.0000431	4.3070774	2	0.9103250	0	0.0570000	0.000000000	5.4652902	-0.9631487	-1.1582128	5.6418275	-1.3347501
17	Ortigueira	4117305	2431.932	21	41.01	8.14	2.50	7.36	12.35	391.50	19.61	0.51	19.50	0.61	56.86	142.00	142.00	61.30	30	30	23954	0.80	0.0000620	6.1977359	3	0.0317214	0	0.2190000	0.000000000	5.5584896	0.4854105	0.6392463	5.1149360	1.0827999
18	Guaraque?aba	4109500	2304.826	1	34.09	8.00	2.96	4.12	13.48	304.67	16.65	0.50	15.70	0.59	100.00	163.00	163.00	146.00	14	20	7850	0.20	0.0000858	8.5840259	5	0.6687400	0	0.1790000	0.007960706	6.9237653	1.7291654	1.6602606	5.8128331	2.7711928
19	Campina Grande do Sul	4104006	543.480	2	82.44	4.91	1.86	6.94	19.19	654.77	10.80	0.44	5.30	0.72	79.23	4.40	4.40	6.40	33	310	38146	2.20	0.0000527	5.2671760	3	-0.3218501	0	0.1510000	0.007960706	7.1774115	-1.8233211	-1.9102355	6.8520570	-1.5848810
20	Abati?	4100103	227.954	18	73.83	9.90	2.24	8.32	12.43	533.79	10.28	0.44	16.40	0.69	97.66	129.00	129.00	59.70	6	22	7815	0.00	0.0000833	8.3256244	5	1.2191183	1	0.0080000	0.000000000	5.4599132	0.9057529	2.8657112	5.5448867	2.7807377
21	Santo Antonio da Platina	4124103	721.485	19	86.51	8.64	1.92	7.82	12.71	748.72	16.43	0.55	9.80	0.72	61.90	158.00	158.00	1.00	114	181	42519	3.60	0.0000879	8.7886334	5	1.9841371	1	0.0010000	0.000000000	5.5733595	0.7829799	3.2152739	6.0481516	2.7404818
22	Missal	4116059	323.783	9	51.75	10.27	1.75	6.20	12.39	641.34	16.70	0.47	5.50	0.71	98.61	111.00	111.00	43.10	26	45	10586	0.20	0.0000495	4.9503885	3	0.3479941	0	0.2220000	0.007841661	6.4912469	-1.0645213	-1.5408584	6.7358226	-1.7854341
23	Tunas do Paran?	4127882	672.736	2	44.63	4.24	2.85	4.91	13.61	424.76	15.12	0.53	17.70	0.61	98.56	63.50	63.50	101.00	5	6	6519	0.20	0.0000339	3.3869602	2	2.9917775	2	0.0020000	0.018355784	6.3730609	-0.8809886	-2.9861007	6.0535081	-2.6665479
24	Adrian?polis	4100202	1342.457	2	32.31	10.54	2.37	4.46	11.38	430.79	20.27	0.54	15.90	0.67	82.77	118.00	118.00	120.00	6	0	6543	0.60	0.0000339	3.3869602	2	2.9917775	2	0.0070000	0.007960706	6.3026700	-0.7913084	-2.9157098	5.7372819	-2.3503217
25	Pranchita	4120358	225.836	8	64.05	10.07	1.70	9.92	10.46	813.42	17.87	0.52	9.30	0.75	100.00	158.00	158.00	158.00	16	72	5709	0.00	0.0000412	4.1206990	2	2.0175401	2	0.0050000	0.000000000	5.8753947	-0.3660172	-1.7546957	6.0708461	-1.9501471
26	P?rola D'Oeste	4119004	203.929	8	47.14	10.18	1.74	7.92	10.26	613.09	10.90	0.44	9.20	0.73	100.00	131.00	131.00	131.00	10	0	6914	0.80	0.0000375	3.7463317	2	1.1515391	0	0.0760000	0.000000000	5.9002983	-1.6703068	-2.1539666	6.1903669	-2.4440352
27	Bituruna	4102901	1231.883	6	62.34	6.02	2.51	5.79	14.25	439.56	16.27	0.50	7.90	0.67	87.30	78.60	307.00	243.00	25	43	16239	0.60	0.0000449	4.4881145	2	1.0338711	2	0.0130000	0.001957989	6.2400057	-0.7695731	-1.7518912	6.2986672	-1.8105527
28	Lapa	4113205	2098.442	2	60.58	7.42	1.89	6.29	13.29	588.91	15.85	0.49	5.30	0.71	54.29	71.90	93.00	51.40	75	116	44249	4.60	0.0000865	8.6492097	5	1.4109269	1	0.0040000	0.014657525	7.0665865	0.7487401	1.5826232	7.0287575	1.6204522
29	Chopinzinho	4105409	958.652	7	63.56	8.24	1.78	6.28	12.80	800.70	18.35	0.55	7.80	0.74	100.00	58.60	58.60	222.00	55	77	19597	1.00	0.0000445	4.4545719	2	1.0248155	2	0.0080000	0.011912562	6.3186076	-0.9609545	-1.8640357	6.6563966	-2.2018247
30	Doutor Ulysses	4128633	780.785	2	16.22	6.83	2.30	4.11	6.85	274.05	25.40	0.50	16.50	0.55	97.35	153.00	153.00	149.00	10	0	5881	0.20	0.0000479	4.7901036	2	0.5186414	0	0.1310000	0.000000000	5.7653887	-0.6386164	-0.9752851	5.2962529	-0.5061493
31	Araruna	4101705	494.020	11	78.06	8.91	1.74	6.32	12.57	561.62	8.09	0.40	9.80	0.70	97.81	94.00	94.00	1.00	18	28	13254	0.40	0.0000616	6.1572676	3	0.0645734	0	0.1420000	0.009961251	6.5280507	0.2444204	-0.3707831	6.5621102	-0.4048426
32	Tuneiras do Oeste	4127908	700.768	13	68.69	9.27	1.99	6.30	11.70	486.49	7.44	0.39	9.90	0.70	100.00	127.00	127.00	52.70	17	22	8720	0.60	0.0000533	5.3259480	3	0.5435253	2	0.0240000	0.020195094	6.4968879	-0.2003144	-1.1709399	6.9555908	-1.6296428
33	Guaratuba	4109609	1324.267	1	89.75	7.33	2.33	6.38	15.17	682.24	24.50	0.56	6.70	0.72	49.97	131.00	147.00	1.00	45	50	32502	1.80	0.0000637	6.3655117	3	-0.0195605	0	0.1120000	0.018355784	7.4864885	-0.9681057	-1.1209768	6.9060656	-0.5405539
34	Rebou?aas	4121505	481.307	4	52.94	7.96	2.26	6.58	13.76	438.59	25.10	0.52	6.60	0.67	87.68	102.00	102.00	19.10	27	54	14369	1.40	0.0000671	6.7127426	4	0.1116680	0	0.0690000	0.000000000	6.4351680	-0.4343510	0.2775746	6.2020461	0.5106965
35	Irati	4110706	1000.078	4	79.94	7.94	1.64	7.11	13.64	675.85	13.06	0.49	4.60	0.73	38.92	84.80	84.80	1.00	152	183	56425	4.00	0.0000633	6.3298871	3	-0.0181609	0	0.2290000	0.007050794	6.4733753	-0.6054530	-0.1434882	6.8450850	-0.5151979
36	Pinhais	4119152	60.840	2	100.00	5.14	2.00	6.18	16.25	845.36	16.67	0.51	2.90	0.75	44.38	21.90	21.90	3.20	98	302	118005	8.20	0.0000826	8.2648275	5	0.9207507	1	0.0340000	0.018355784	7.6284141	0.5257031	0.6364134	7.3759631	0.8888644
37	Guarapuava	4109401	3163.441	5	91.43	6.23	2.20	6.90	15.90	737.01	18.10	0.56	5.80	0.73	74.01	262.00	262.00	1.00	399	465	169777	15.20	0.0000730	7.2975794	4	0.3994432	1	0.0220000	0.007050794	6.1624515	-0.1220776	1.1351279	6.6560238	0.6415556
38	Porto Amazonas	4120101	186.763	3	65.31	7.44	8.04	2.07	11.00	646.76	12.79	0.51	6.20	0.70	61.55	72.80	72.80	72.80	7	0	4460	0.40	0.0001018	10.1831891	6	1.8180628	0	0.0940000	0.017990292	7.0627176	2.5700341	3.1204715	7.1230735	3.0601156
39	Palmeira	4117701	1471.362	3	60.32	7.24	1.76	7.32	13.89	695.65	27.15	0.59	4.10	0.72	75.67	46.80	46.80	46.80	58	154	32274	3.60	0.0000790	7.8991386	4	1.0619138	1	0.0020000	0.003332767	6.7557790	-0.0514383	1.1433596	6.5248573	1.3742813
40	Quedas do Igua?u	4120903	823.032	10	68.57	6.59	2.22	5.56	13.77	562.31	40.66	0.58	10.20	0.68	53.35	119.00	119.00	119.00	53	47	31221	1.00	0.0000374	3.7384841	2	1.7061303	2	0.0010000	0.000000000	5.8329490	-1.1956697	-2.0944649	5.6278921	-1.8894080
41	Piraquara	4119509	224.780	2	49.07	4.10	2.08	5.86	16.05	556.48	10.93	0.43	5.30	0.70	46.91	14.90	14.90	14.30	50	641	91410	6.80	0.0000588	5.8802025	3	-0.2137953	0	0.1090000	0.018355784	7.5839116	-1.5852853	-1.7037091	7.2484626	-1.3682601
42	Morretes	4116208	688.550	1	45.67	8.77	2.43	8.64	14.89	648.33	17.91	0.55	6.60	0.69	54.70	64.80	64.80	48.40	25	31	16220	1.00	0.0000659	6.5853519	4	0.0347116	0	0.2140000	0.022618231	7.4916717	-0.5090797	-0.9063198	7.1829549	-0.5976030
43	C?u Azul	4105300	1176.029	10	76.02	8.99	1.47	5.64	11.28	757.86	10.35	0.47	5.80	0.73	100.00	49.00	49.00	45.10	18	36	11195	0.20	0.0000613	6.1265795	3	-0.0207182	0	0.3780000	0.006947548	6.3611342	-0.5078220	-0.2345547	6.7748424	-0.6482629
44	Santa Terezinha de Itaipu	4124053	267.381	9	90.38	6.80	1.58	5.51	13.47	669.91	13.20	0.46	6.60	0.74	71.13	14.70	14.70	14.70	29	42	20795	0.80	0.0000607	6.0740610	3	0.0611639	0	0.3330000	0.007841661	6.6305552	-0.0373797	-0.5564942	6.6911543	-0.6170933
45	Foz do Igua?u	4108304	608.273	9	99.17	5.05	2.05	5.67	16.64	804.18	19.89	0.55	5.60	0.75	67.27	10.90	10.90	3.50	398	413	282405	16.60	0.0000597	5.9678563	3	0.0782345	0	0.3600000	0.007841661	6.6331526	-0.1722680	-0.6652963	6.6761849	-0.7083286
46	Matel?ndia	4115606	639.063	9	72.23	7.71	1.91	6.23	14.33	678.34	11.74	0.46	6.20	0.73	100.00	75.30	75.30	75.30	32	79	16182	1.40	0.0000661	6.6144857	4	0.0152399	0	0.3940000	0.014789210	6.5365490	-0.1250183	0.0779367	7.0170035	-0.4025178
47	Cascavel	4104808	2086.967	10	94.36	5.83	1.83	5.25	15.20	988.84	14.53	0.52	4.00	0.78	42.65	1.00	1.00	1.00	585	867	291181	19.80	0.0000622	6.2201541	3	0.0073978	0	0.4060000	0.006947548	6.3123676	-0.2387802	-0.0922135	6.8724480	-0.6522939
48	Curitiba	4106902	434.554	2	100.00	7.55	1.58	5.53	13.48	1536.39	20.13	0.57	2.10	0.82	54.61	5.70	5.70	1.00	0	0	1794503	175.00	0.0000944	9.4409462	5	2.7551989	1	0.0010000	0.014657525	7.5504476	0.8807365	1.8904986	7.2521988	2.1887474
49	Campo Largo	4104204	1240.311	2	83.80	6.10	1.57	6.13	14.87	732.46	11.02	0.45	4.70	0.75	67.51	1.00	64.40	3.00	115	739	112988	5.40	0.0000892	8.9191509	5	1.0631189	1	0.0220000	0.004262447	6.9910731	1.5588084	1.9280778	6.7614183	2.1577326
50	Fernandes Pinheiro	4107736	404.701	4	35.30	6.54	2.49	6.66	14.48	438.60	22.67	0.55	10.50	0.65	96.66	70.90	70.90	17.50	12	0	5831	0.20	0.0000765	7.6546990	4	0.4295996	0	0.0880000	0.003332767	6.3676558	0.6404057	1.2870432	6.0133390	1.6413600
51	Prudent?polis	4120606	2263.961	5	46.04	7.91	2.06	7.63	12.46	492.10	15.27	0.48	6.70	0.68	40.41	67.80	97.90	67.90	83	125	49700	2.20	0.0000723	7.2310708	4	-0.1294072	0	0.2680000	0.007050794	6.1971578	1.0995734	1.0339130	6.6189442	0.6121266
52	Imbituva	4110102	759.880	4	62.86	6.14	2.10	6.13	15.22	518.76	15.61	0.52	7.10	0.66	81.74	67.00	67.00	27.60	42	0	28645	2.20	0.0000590	5.8995468	3	-0.0890975	0	0.2440000	0.003332767	6.2965329	-0.8531884	-0.3969861	6.4346324	-0.5350856
53	Lindoeste	4113452	346.160	10	44.47	9.42	2.26	8.66	14.50	443.24	25.64	0.53	13.50	0.67	36.72	43.00	43.00	39.20	6	20	5364	0.20	0.0000628	6.2791245	3	0.0026403	0	0.4620000	0.006947548	6.0756328	0.0601378	0.2034917	5.8318075	0.4473170
54	Quatro Barras	4120804	180.667	2	90.38	5.40	2.27	6.35	16.62	782.03	13.68	0.49	4.40	0.74	100.00	4.60	4.60	2.60	19	0	19734	0.60	0.0000600	5.9952978	3	-0.0722663	0	0.2890000	0.007960706	7.3963370	-0.8928202	-1.4010392	6.8883446	-0.8930468
55	Colombo	4105805	197.160	2	95.42	4.57	1.89	5.82	16.97	667.21	9.33	0.42	4.60	0.73	60.58	29.60	29.60	1.00	100	119	226885	11.80	0.0000823	8.2332872	5	0.2154698	0	0.3120000	0.022618231	7.4404359	1.2618602	0.7928513	7.5009084	0.7323788
56	Virmond	4128658	243.326	5	47.59	8.25	1.82	5.89	13.50	650.02	22.59	0.54	7.20	0.72	100.00	91.70	163.00	31.00	3	0	4042	0.20	0.0000625	6.2467465	3	-0.0366531	0	0.2640000	0.000000000	5.9738564	-0.5354794	0.2728901	6.1872013	0.0595452
57	Cantagalo	4104451	583.137	5	65.70	6.69	2.50	7.39	14.18	410.95	15.74	0.52	8.50	0.64	90.84	78.20	238.00	80.10	18	51	12874	1.40	0.0000812	8.1246979	5	0.4437210	0	0.1520000	0.007050794	5.9695078	1.1794945	2.1551901	6.4476728	1.6770251
58	Espig?o Alto do Igua?u	4107546	326.076	10	35.19	9.60	2.58	10.34	14.43	403.07	60.02	0.58	13.80	0.64	97.06	126.00	126.00	126.00	3	0	4858	1.00	0.0000547	5.4706733	3	0.6504692	2	0.0200000	0.000000000	5.5347880	0.7582052	-0.0641147	4.9935381	0.4771352
59	Nova Laranjeiras	4117057	1208.843	5	21.10	7.21	2.66	6.24	13.49	359.72	35.22	0.57	12.80	0.64	94.14	148.00	110.00	40.30	17	0	11462	1.00	0.0000572	5.7243099	3	0.3557788	2	0.0180000	0.000000000	5.4492402	0.5999603	0.2750697	5.4774361	0.2468738
60	Ponta Grossa	4119905	2044.145	3	97.79	6.89	1.83	6.59	15.69	862.43	17.23	0.54	3.60	0.76	55.20	1.70	1.70	1.30	763	865	313851	27.40	0.0000709	7.0901655	4	0.3583393	1	0.0130000	0.003332767	6.5031775	-0.5076862	0.5869880	6.7275179	0.3626476
61	Santa Tereza do Oeste	4124020	326.971	10	77.77	6.54	2.16	6.64	14.88	566.66	11.36	0.45	7.40	0.71	71.13	21.70	21.70	17.80	11	0	9936	0.40	0.0000668	6.6801172	4	-0.0102938	0	0.4420000	0.006947548	6.3403561	0.3183911	0.3397611	6.6132192	0.0668980
62	Goioxim	4108650	702.811	5	23.40	6.04	2.32	5.40	11.73	316.22	19.23	0.49	13.10	0.64	70.35	86.80	246.00	88.50	8	0	7770	0.40	0.0000796	7.9612552	4	0.1260254	0	0.3870000	0.007050794	5.7094366	1.5160778	2.2518186	5.9737186	1.9875366
63	Campo Bonito	4104055	427.896	10	58.54	7.85	2.37	9.17	13.30	577.25	14.07	0.49	11.60	0.68	82.41	72.60	72.60	72.70	7	0	4381	0.20	0.0000614	6.1431057	3	0.1675222	2	0.0140000	0.006947548	5.8721433	1.0651565	0.2709624	6.1880274	-0.0449217
64	Guarania?u	4109302	1237.129	10	53.52	9.35	2.16	8.70	13.08	604.51	20.53	0.55	11.00	0.68	100.00	75.80	75.80	75.80	24	98	15117	0.40	0.0000389	3.8884928	2	1.9378977	2	0.0010000	0.006947548	5.6790240	-0.8683068	-1.7905312	6.1402960	-2.2518032
65	Ibema	4109757	150.260	10	81.45	7.63	2.26	6.03	18.55	492.25	10.14	0.44	12.00	0.69	77.28	64.00	64.00	64.00	7	33	6102	0.20	0.0000225	2.2474435	1	1.8525674	0	0.1060000	0.006947548	5.7926294	-3.1542307	-3.5451859	6.2138812	-3.9664377
66	Antonina	4101200	876.046	1	85.03	9.94	2.51	8.50	16.28	555.16	24.11	0.57	8.20	0.69	56.75	96.40	96.40	82.90	23	31	18448	1.80	0.0000841	8.4067037	5	0.5283689	0	0.2000000	0.018355784	7.2394937	1.3038252	1.1672100	6.7757227	1.6309810
67	Ramil?ndia	4121257	240.072	9	49.42	7.28	2.21	5.77	15.47	410.45	17.54	0.48	14.80	0.63	100.00	74.90	74.90	21.90	4	0	4230	0.20	0.0000604	6.0448369	3	0.0606369	0	0.3120000	0.014789210	6.3482645	0.0462429	-0.3034276	6.1423972	-0.0975603
68	Guamiranga	4108957	243.595	4	28.30	6.90	2.01	5.87	12.59	474.80	11.24	0.46	6.40	0.67	100.00	76.70	76.70	59.00	11	0	7929	0.40	0.0000523	5.2319147	3	0.1944986	0	0.3350000	0.010383561	6.3048975	-0.9469439	-1.0729828	6.8378440	-1.6059293
69	Iva?	4111407	600.691	3	36.12	7.36	2.28	5.13	16.36	463.98	18.07	0.51	7.80	0.65	61.19	91.30	91.30	90.90	12	18	13116	0.40	0.0000490	4.9000336	3	0.2412726	0	0.2590000	0.003332767	5.9969031	-1.1513625	-1.0968695	6.3319509	-1.4319173
70	Santa Helena	4123501	758.688	20	53.76	8.70	1.82	6.95	13.09	785.08	15.01	0.53	7.50	0.74	60.98	114.00	114.00	83.60	52	65	23795	1.20	0.0000469	4.6941576	2	0.6697778	0	0.0820000	0.007841661	6.4043194	-0.9550639	-1.7101618	6.5805673	-1.8864097
71	Vera Cruz do Oeste	4128559	330.925	10	76.49	10.78	2.03	6.94	11.89	612.61	25.28	0.56	10.40	0.70	100.00	54.10	54.10	50.20	16	26	9065	0.60	0.0000640	6.4024585	3	0.0009678	0	0.4110000	0.006947548	6.2594997	0.1702823	0.1429588	6.1196546	0.2828039
72	Paranacity	4118105	348.011	15	92.38	8.05	2.29	6.63	12.70	579.53	7.53	0.40	10.50	0.72	61.75	89.50	89.50	89.70	14	8	10167	0.40	0.0000754	7.5369310	4	-0.0486871	0	0.4410000	0.007091528	6.0586458	1.2643044	1.4782852	6.3972694	1.1396616
73	Paranapoema	4118303	177.645	14	89.57	6.88	2.10	7.38	13.09	548.09	8.95	0.43	13.40	0.71	80.00	116.00	116.00	85.00	4	15	2813	0.20	0.0000635	6.3473353	3	0.0042521	0	0.4270000	0.000000000	5.8137048	0.2796523	0.5336305	5.8389993	0.5083360
74	Ita?na do Sul	4111308	127.184	14	71.14	11.39	2.35	7.48	16.40	448.99	7.72	0.38	18.90	0.66	100.00	159.00	159.00	90.30	6	17	3575	0.40	0.0000744	7.4377092	4	0.5955284	1	0.0350000	0.000000000	5.2803003	0.1974134	2.1574089	5.3579070	2.0798022
75	Diamante do Norte	4107108	242.269	14	82.51	10.91	2.04	8.84	11.91	441.11	9.93	0.45	14.60	0.72	100.00	159.00	159.00	90.20	6	19	5170	0.40	0.0000812	8.1201786	5	0.7888539	0	0.1030000	0.000000000	5.3672822	1.0114808	2.7528964	5.7142570	2.4059216
76	Guaira?a	4108908	495.774	14	80.02	9.09	2.36	8.66	14.07	613.59	10.09	0.45	14.10	0.69	100.00	109.00	109.00	40.30	5	16	6079	0.20	0.0000811	8.1144537	5	0.6638774	1	0.0400000	0.000000000	5.5281489	1.1405805	2.5863048	5.7572294	2.3572243
77	Terra Rica	4127304	698.462	14	81.27	9.70	2.24	6.97	14.13	613.19	7.37	0.39	10.40	0.71	100.00	133.00	133.00	640.00	18	29	15200	1.60	0.0000767	7.6669355	4	0.6198416	1	0.0380000	0.000000000	5.5390302	0.3697843	2.1279053	6.1370724	1.5298631
78	Manoel Ribas	4114500	571.688	22	51.67	7.99	2.23	8.08	14.99	726.88	21.77	0.60	13.30	0.72	37.03	196.00	196.00	197.00	11	24	13151	0.40	0.0000602	6.0223374	3	0.2007686	2	0.0210000	0.000000000	5.3503905	0.8842043	0.6719469	5.6450051	0.3773323
79	Ariranha do Iva?	4101853	240.534	22	36.85	11.46	2.10	10.33	14.87	420.31	8.37	0.41	15.40	0.67	89.96	187.00	187.00	189.00	3	0	2473	0.00	0.0000583	5.8258932	3	0.1874411	0	0.1730000	0.000000000	5.2758349	0.3427992	0.5500583	5.6661593	0.1597339
80	Moreira Sales	4116109	353.816	11	78.80	11.62	2.19	7.73	12.50	523.75	11.29	0.45	14.90	0.68	74.28	79.30	148.00	77.30	14	0	12829	0.20	0.0000277	2.7684344	1	2.4713892	2	0.0120000	0.020195094	6.2707156	-2.2431267	-3.5022812	6.4395277	-3.6710933
81	Mariluz	4115101	429.752	12	82.81	9.54	2.85	6.17	15.09	462.27	11.36	0.46	12.41	0.64	98.95	38.90	151.00	37.30	8	0	104668	0.20	0.0000405	4.0534506	2	2.9371779	2	0.0010000	0.010233843	6.1970339	0.2631057	-2.1435833	6.2832086	-2.2297580
82	Corumbata? do Sul	4106555	167.723	11	53.15	10.67	2.14	6.95	8.75	406.62	10.12	0.42	19.40	0.64	100.00	117.00	117.00	73.70	2	0	4061	0.20	0.0000816	8.1625712	5	0.5661270	0	0.1750000	0.009961251	6.0776976	1.3458284	2.0848736	5.6562144	2.5063568
83	Tel?maco Borba	4127106	1382.594	21	97.95	6.83	1.99	6.50	14.62	722.10	13.87	0.50	7.10	0.73	94.35	129.00	129.00	220.00	120	312	69889	5.40	0.0000668	6.6753446	4	-0.0172542	0	0.4040000	0.000000000	5.6457932	0.4555390	1.0295514	6.3344457	0.3408989
84	Ventania	4128534	759.180	21	65.39	6.19	2.38	6.23	11.99	394.24	11.37	0.44	15.50	0.65	100.00	126.00	126.00	82.90	8	0	10499	0.80	0.0000630	6.3048444	3	0.0132702	0	0.3180000	0.000000000	5.4966349	0.4151962	0.8082095	5.6095316	0.6953128
85	Jani?polis	4112207	338.862	11	61.82	11.28	1.78	11.99	11.20	571.73	13.67	0.50	17.40	0.70	95.47	47.60	132.00	45.50	12	29	6664	0.80	0.0000631	6.3075730	3	0.0285368	0	0.1600000	0.009961251	6.0169468	0.6293972	0.2906262	5.7820034	0.5255696
86	Ipor?	4110607	654.521	12	78.61	11.75	1.93	9.09	12.34	606.62	10.23	0.45	10.60	0.71	100.00	54.90	142.00	53.50	23	31	15038	1.00	0.0000549	5.4940289	3	0.1757175	0	0.1980000	0.010233843	6.1852330	-0.5127758	-0.6912041	6.4658458	-0.9718169
87	Lidian?polis	4113429	152.815	22	51.50	12.64	2.14	10.28	11.82	476.13	8.35	0.41	17.70	0.68	91.51	140.00	140.00	142.00	4	0	3993	0.00	0.0000641	6.4059921	3	-0.0048664	0	0.1110000	0.011567514	6.0389109	-0.5185831	0.3670812	5.9005505	0.5054416
88	Cruzmaltina	4106852	306.189	22	47.53	10.44	2.04	8.48	13.19	445.58	7.39	0.38	15.80	0.67	100.00	110.00	110.00	112.00	5	0	3142	0.40	0.0000834	8.3350698	5	0.7211611	0	0.1410000	0.027035179	6.3919741	1.0871139	1.9430957	6.6815939	1.6534759
89	Lunardelli	4113759	197.018	22	69.65	11.20	2.21	6.74	8.86	467.01	12.16	0.46	14.50	0.69	100.00	160.00	160.00	101.00	5	29	5123	0.40	0.0000660	6.6016768	4	0.0537065	0	0.1410000	0.021528765	6.3072678	-0.4401474	0.2944090	6.5132732	0.0884036
90	S?o Jo?o do Iva?	4125001	352.539	22	77.00	11.24	1.88	7.94	12.30	531.03	10.00	0.44	15.60	0.69	100.00	142.00	142.00	138.00	16	20	11622	1.20	0.0000789	7.8913622	4	0.6344225	1	0.0370000	0.028620293	6.7058615	0.5075480	1.1855007	6.7192096	1.1721526
91	Arapoti	4101606	1365.887	3	84.23	6.28	2.51	5.93	13.58	673.31	23.27	0.58	7.30	0.72	73.76	135.00	135.00	153.00	38	39	26348	1.60	0.0000588	5.8817042	3	0.1817708	0	0.0660000	0.000000000	5.6387448	0.2332029	0.2429594	6.1673272	-0.2856230
92	Alto Piquiri	4100707	448.464	12	82.29	10.30	2.25	6.38	12.75	507.82	9.75	0.44	13.10	0.68	94.53	58.20	152.00	56.50	11	0	10252	0.80	0.0000261	2.6066923	1	2.8857197	2	0.0030000	0.010233843	6.1300954	-2.1632342	-3.5234031	6.2459145	-3.6392222
93	Cafezal do Sul	4103479	331.450	12	77.51	11.77	2.23	5.31	10.38	560.00	9.01	0.42	15.40	0.69	100.00	30.80	151.00	29.50	10	0	4290	0.00	0.0000594	5.9439204	3	0.3300748	2	0.0030000	0.010233843	6.0517098	1.1065356	-0.1077894	6.0483050	-0.1043846
94	Cruzeiro do Oeste	4106605	775.433	12	86.54	10.45	2.02	9.85	12.41	609.34	10.02	0.44	13.10	0.72	100.00	27.40	178.00	149.00	38	32	20592	1.60	0.0000351	3.5066059	2	1.9195962	2	0.0050000	0.010233843	6.2010911	-1.4645455	-2.6944852	6.2416372	-2.7350313
95	Seng?s	4126306	1440.921	3	82.04	5.96	2.79	5.06	13.94	443.40	21.10	0.52	9.60	0.66	24.27	179.00	179.00	179.00	16	35	19210	0.60	0.0000652	6.5197144	4	-0.0236887	0	0.2910000	0.000000000	5.6930970	0.7282449	0.8266174	5.9923719	0.5273425
96	S?o Jos? da Boa Vista	4125407	398.892	19	59.35	9.75	2.32	7.43	9.25	457.36	10.14	0.44	11.20	0.67	100.00	237.00	237.00	127.00	8	18	6426	0.20	0.0000657	6.5744419	4	-0.0620214	0	0.0710000	0.000000000	5.5661102	1.1540207	1.0083317	6.0203785	0.5540634
97	P?rola	4118907	234.722	12	79.06	11.78	1.71	9.66	13.56	636.05	6.37	0.37	8.60	0.70	100.00	48.10	173.00	46.60	16	19	10027	0.80	0.0000756	7.5619132	4	0.1218262	0	0.3570000	0.010233843	6.2376936	0.8847264	1.3242196	6.7090247	0.8528885
98	Xambr?	4128807	359.250	12	33.10	12.84	2.17	7.90	10.37	629.15	11.70	0.49	11.00	0.71	96.99	34.00	187.00	32.50	5	0	5931	0.60	0.0000588	5.8809972	3	0.0239336	0	0.4140000	0.010233843	6.1453262	-0.4123227	-0.2643290	6.4061523	-0.5251551
99	Santana do Itarar?	4124004	251.591	19	65.84	9.51	1.99	8.65	8.47	454.13	16.20	0.51	15.40	0.69	100.00	255.00	255.00	105.00	4	20	5411	0.40	0.0000405	4.0491046	2	1.6578172	2	0.0170000	0.000000000	5.3615016	-0.6355683	-1.3123970	5.5421158	-1.4930112
100	Indian?polis	4110409	123.869	13	73.20	11.17	1.90	8.75	14.36	648.13	6.34	0.36	9.80	0.72	98.22	103.00	103.00	27.40	6	16	4287	0.20	0.0000560	5.5956773	3	0.1323165	0	0.2640000	0.027286622	6.8065931	-0.7187079	-1.2109158	7.2539516	-1.6582743
101	Japur?	4112405	165.404	13	89.12	10.62	1.79	6.21	9.09	613.47	6.62	0.36	8.20	0.71	78.41	102.00	102.00	27.30	7	22	8615	0.80	0.0000750	7.4959709	4	-0.1092196	0	0.3540000	0.017052779	6.6948579	1.1482635	0.8011130	7.0028539	0.4931170
102	Sab?udia	4122701	191.523	16	83.61	8.63	1.96	7.12	12.23	660.39	8.76	0.42	9.40	0.74	99.20	76.50	76.50	17.00	11	0	5943	0.20	0.0000680	6.8049579	4	0.2085633	1	0.0200000	0.039902602	7.8559485	-1.1279419	-1.0509906	7.7356163	-0.9306584
103	S?o Manoel do Paran?	4125555	94.410	13	55.24	10.68	1.87	6.45	9.22	709.77	7.82	0.44	13.80	0.73	100.00	120.00	120.00	44.40	3	0	2126	0.20	0.0000709	7.0861678	4	-0.0234403	0	0.4700000	0.007091528	6.3429235	0.8889071	0.7432443	6.0923283	0.9938395
104	Pai?andu	4117503	171.718	15	98.63	6.69	1.73	6.62	14.59	599.32	6.81	0.37	8.50	0.72	52.05	10.80	10.80	14.00	20	15	36440	2.60	0.0000753	7.5342869	4	0.4207372	0	0.0640000	0.007091528	6.6890009	0.3376026	0.8452860	6.5907041	0.9435828
105	Ourizona	4117404	175.422	15	90.06	10.92	1.74	6.32	15.22	706.05	8.50	0.44	10.30	0.72	100.00	39.50	39.50	53.10	4	12	3379	0.40	0.0000765	7.6519225	4	0.2214780	0	0.2090000	0.007091528	6.5774808	0.9147316	1.0744417	6.4001054	1.2518171
106	Cidade Ga?cha	4105607	403.257	13	82.95	7.91	2.13	6.25	13.64	664.50	8.59	0.43	12.20	0.72	100.00	144.00	144.00	62.20	19	31	11112	1.00	0.0000687	6.8660098	4	0.0162127	0	0.4560000	0.010233843	6.0775828	0.4367347	0.7884270	6.3462041	0.5198057
107	Mandagua?u	4114104	293.698	15	88.90	8.31	1.76	5.81	13.38	690.41	7.90	0.41	7.90	0.72	76.46	19.20	19.20	19.30	24	52	19669	2.60	0.0000764	7.6358006	4	0.8125673	1	0.0030000	0.007091528	6.7191087	-0.1752658	0.9166919	6.6280447	1.0077559
108	Arapongas	4101507	382.556	16	97.79	8.09	1.68	6.36	14.80	835.11	10.69	0.47	4.60	0.75	97.74	0.00	40.30	1.00	224	321	104242	6.60	0.0000806	8.0556891	5	0.9809675	1	0.0160000	0.027035179	7.6610544	0.0382088	0.3946347	7.6486740	0.4070151
109	Rol?ndia	4122404	454.174	17	94.62	8.36	1.68	7.34	14.28	792.29	11.10	0.46	6.20	0.74	85.78	29.50	29.50	26.30	105	212	57522	4.00	0.0000830	8.3038710	5	1.0517799	1	0.0190000	0.032811074	7.7511007	0.3420951	0.5527703	7.7179582	0.5859128
110	Mandaguari	4114203	335.456	15	94.72	9.73	1.73	7.29	12.76	760.48	9.92	0.45	8.00	0.75	56.42	35.60	35.60	23.50	67	117	32869	2.40	0.0000701	7.0099693	4	0.1517430	0	0.1420000	0.034126707	7.5818767	-0.2997937	-0.5719074	7.6232573	-0.6132880
111	Flora?	4107801	189.804	15	88.55	13.03	1.35	9.32	12.24	790.96	7.81	0.43	8.30	0.75	81.70	55.20	55.20	22.30	11	21	5086	0.80	0.0000644	6.4352365	4	0.0009230	0	0.4120000	0.007091528	6.4172323	-0.1145936	0.0180042	6.5930648	-0.1578283
112	Joaquim T?vora	4112801	289.120	19	76.56	9.45	1.91	7.84	13.04	613.68	9.07	0.43	8.10	0.70	97.55	182.00	182.00	56.40	21	29	10774	1.20	0.0000846	8.4617957	5	0.8334090	1	0.0350000	0.000000000	5.6614638	1.2852109	2.8003319	6.3194736	2.1423221
113	Ribeir?o Claro	4121802	631.848	19	66.35	10.84	1.75	7.39	12.78	615.66	24.25	0.55	6.00	0.72	97.02	188.00	188.00	30.20	21	55	10891	1.00	0.0000987	9.8654828	6	2.0849447	1	0.0420000	0.000000000	5.7696492	2.2405722	4.0958336	6.2701204	3.5953624
114	QuerEncia do Norte	4121000	1007.762	14	64.98	8.24	2.31	7.23	15.78	503.20	14.84	0.51	14.90	0.69	98.05	199.00	199.00	130.00	9	26	11959	0.40	0.0000457	4.5742167	2	0.6497063	0	0.1390000	0.000000000	5.6495983	-0.8408083	-1.0753816	5.6091681	-1.0349514
115	Assa?	4101903	441.794	17	83.08	10.64	1.79	8.27	11.19	697.18	15.35	0.55	9.30	0.73	96.20	52.00	52.00	52.00	29	69	16219	1.20	0.0000854	8.5439180	5	1.4479450	1	0.0010000	0.032811074	6.9035697	0.4192304	1.6403483	7.3684853	1.1754327
116	Pitangueiras	4119657	123.531	17	72.49	7.96	1.93	7.66	11.98	518.31	5.26	0.33	11.60	0.71	100.00	69.20	69.20	50.40	3	0	2829	0.20	0.0000773	7.7267064	4	0.6285244	1	0.0480000	0.039902602	7.8570637	-0.0227784	-0.1303573	7.5908324	0.1358740
117	Tapira	4126900	435.992	12	58.86	12.54	2.37	7.79	11.01	577.98	9.06	0.43	12.50	0.70	100.00	79.40	241.00	81.20	10	0	5850	0.00	0.0000615	6.1526629	3	0.0125546	0	0.4340000	0.010233843	5.9740722	-0.0962164	0.1785907	6.3114541	-0.1587912
118	Douradina	4107256	421.152	12	70.33	9.28	1.82	6.87	17.73	706.96	8.66	0.44	9.30	0.72	95.53	57.90	226.00	59.40	14	28	7256	0.20	0.0000499	4.9915075	3	0.6686313	2	0.0350000	0.010233843	6.0665123	-0.4803546	-1.0750048	6.6090364	-1.6175289
119	Santa Cruz de Monte Castelo	4123303	442.926	14	71.09	10.63	1.86	6.57	12.65	551.56	7.13	0.38	13.30	0.71	100.00	191.00	191.00	112.00	12	26	8052	0.40	0.0000536	5.3608923	3	0.3879965	0	0.0780000	0.000000000	5.7029975	-0.0775292	-0.3421052	5.8769333	-0.5160410
120	Santa Am?lia	4123105	78.366	18	75.89	10.07	2.87	8.22	13.53	463.13	9.49	0.41	10.80	0.65	100.00	130.00	130.00	60.90	5	15	3906	0.20	0.0000817	8.1701675	5	1.1623991	1	0.0230000	0.000000000	5.6517622	0.5424465	2.5184053	6.0670815	2.1030860
121	Nova Alian?a do Iva?	4116505	131.771	14	72.75	7.69	2.23	4.67	14.00	527.17	5.73	0.34	10.30	0.72	95.51	101.00	101.00	20.90	2	0	1433	0.00	0.0000702	7.0186384	4	0.0505942	0	0.4020000	0.007091528	6.0312089	0.4746907	0.9874295	6.4439880	0.5746504
122	Presidente Castelo Branco	4120408	155.319	15	87.73	7.34	2.18	8.50	13.84	592.32	7.30	0.39	11.30	0.71	87.16	30.50	30.50	44.20	5	18	4856	0.40	0.0000780	7.7951002	4	0.2537942	0	0.2150000	0.007091528	6.4694718	1.0747939	1.3256284	6.3281017	1.4669985
123	Atalaia	4102208	137.246	15	85.54	10.63	1.35	5.74	11.97	644.23	7.93	0.41	10.00	0.74	78.71	51.90	51.90	51.80	7	10	3807	0.00	0.0000807	8.0741580	5	0.8766221	1	0.0190000	0.022559193	6.6987664	0.4065702	1.3753916	7.0293476	1.0448104
124	Sertanpolis	4126504	506.061	17	87.68	9.59	1.63	7.57	12.92	698.04	9.05	0.43	7.30	0.72	100.00	45.10	45.10	40.80	25	27	15831	1.60	0.0000857	8.5703133	5	1.5586102	1	0.0030000	0.005775895	6.8903322	0.6444676	1.6799811	6.6140039	1.9563094
125	Camb?	4103701	496.254	17	96.09	7.87	1.63	6.09	13.61	706.19	8.91	0.42	6.20	0.73	100.00	19.70	19.70	1.00	106	86	97206	8.20	0.0000834	8.3357237	5	1.3616445	1	0.0010000	0.005775895	7.2659014	0.4078747	1.0698223	6.7163374	1.6193863
126	Jaguapit?	4111902	477.541	17	84.91	9.19	1.90	8.19	14.61	677.19	7.63	0.40	10.40	0.72	100.00	73.90	73.90	55.10	17	29	12335	1.00	0.0000797	7.9733068	4	0.7955902	1	0.0040000	0.039902602	7.6773239	0.1285174	0.2959829	7.6625037	0.3108031
127	Fl?rida	4108106	83.818	15	91.31	10.15	2.14	5.66	11.70	652.50	6.84	0.39	9.90	0.73	95.75	54.10	54.10	51.10	2	0	2545	0.40	0.0001051	10.5140454	6	2.3015391	1	0.0180000	0.034126707	7.0501960	2.6264137	3.4638494	7.4991239	3.0149215
128	Jataizinho	4112702	159.459	17	93.08	8.04	2.16	8.23	13.48	493.63	14.75	0.47	10.90	0.69	100.00	27.10	27.10	36.10	7	19	11789	0.80	0.0000720	7.1978537	4	0.6274259	1	0.0050000	0.005775895	6.6681145	-0.7898840	0.5297392	6.1960528	1.0018009
129	Ura?	4128401	237.600	18	81.57	11.98	1.64	8.53	9.63	617.11	11.44	0.48	10.60	0.72	100.00	62.20	62.20	35.30	18	45	11578	1.40	0.0000899	8.9861861	5	2.1465741	1	0.0010000	0.032811074	6.7976152	0.5751403	2.1885709	7.3121094	1.6740767
130	Alto Paran?	4100608	407.786	14	82.13	8.81	1.81	7.81	12.63	531.28	10.69	0.44	10.00	0.70	92.51	55.80	55.80	17.60	16	20	13603	0.40	0.0000668	6.6804633	4	-0.0083422	0	0.4160000	0.007091528	6.0757151	0.3733889	0.6047482	6.3927155	0.2877478
131	?ngulo	4101150	105.641	15	78.80	9.48	2.14	6.43	15.57	633.89	9.36	0.44	11.40	0.72	98.95	46.00	46.00	40.50	3	0	2873	0.20	0.0000764	7.6361698	4	0.8213823	1	0.0090000	0.007091528	6.8728489	-0.0899146	0.7633209	6.2863656	1.3498042
132	Jacarezinho	4111803	602.163	19	88.89	8.29	1.76	7.86	14.40	756.67	15.71	0.54	8.10	0.74	80.38	155.00	155.00	155.00	81	108	39672	4.80	0.0001023	10.2276023	6	4.7468139	1	0.0010000	0.000000000	5.7138087	1.3315064	4.5137936	6.2142821	4.0133202
133	Barra do Jacar?	4102703	115.443	19	67.88	11.40	1.99	6.40	12.80	539.19	10.32	0.43	10.70	0.71	100.00	130.00	130.00	47.40	2	0	2777	0.20	0.0000945	9.4529562	5	3.5156422	1	0.0010000	0.000000000	5.6373558	0.8041459	3.8156004	6.0630340	3.3899222
134	Astorga	4102109	436.177	15	91.34	10.05	1.79	6.56	13.52	869.22	11.71	0.51	7.30	0.75	76.00	58.30	58.30	58.20	49	60	24908	2.60	0.0000742	7.4179549	4	0.4098706	1	0.0290000	0.039902602	7.7391553	-0.3003887	-0.3212004	7.8800120	-0.4620571
135	Munhoz de Mello	4116307	137.125	15	80.99	11.60	1.66	7.52	10.89	629.08	7.78	0.39	10.40	0.73	96.96	49.00	49.00	49.80	11	6	3696	0.00	0.0000795	7.9491256	4	0.7121159	0	0.0770000	0.022559193	7.4556692	0.4248689	0.4934564	6.9953182	0.9538074
136	Prado Ferreira	4120333	152.902	17	87.80	8.74	2.06	8.30	15.22	633.16	14.09	0.51	12.60	0.71	98.66	66.40	66.40	47.50	8	20	3471	0.40	0.0000819	8.1942894	5	1.0689124	1	0.0160000	0.039902602	7.5484102	0.2320269	0.6458792	7.3599325	0.8343569
137	Umuarama	4128104	1234.254	12	92.83	8.57	1.83	6.58	12.98	861.14	12.95	0.50	6.00	0.76	59.36	1.00	170.00	1.00	348	463	100553	5.80	0.0000357	3.5674893	2	1.6172505	2	0.0020000	0.010233843	6.2447753	-1.7885649	-2.6772860	6.8414207	-3.2739314
138	Perobal	4118857	407.847	12	54.48	9.92	2.13	5.23	13.00	547.06	8.79	0.41	11.30	0.71	100.00	20.30	152.00	18.70	7	0	5476	0.20	0.0000312	3.1209964	1	3.1315212	2	0.0040000	0.010233843	6.1621246	-1.3040291	-3.0411282	6.4249485	-3.3039521
139	Sarandi	4126256	103.490	15	99.15	6.10	1.89	6.28	15.54	529.80	8.32	0.37	7.30	0.70	32.63	12.10	12.10	2.50	63	161	83856	5.40	0.0000725	7.2463613	4	0.3093042	0	0.1920000	0.007091528	6.9454287	0.0244079	0.3009326	6.6759996	0.5703617
140	Maring?	4115200	486.629	15	98.20	8.11	1.40	5.52	12.76	1187.53	12.04	0.49	3.00	0.81	70.41	3.90	3.90	1.90	1274	1389	350748	25.80	0.0000745	7.4544601	4	0.3880249	1	0.0360000	0.007091528	7.0045414	0.1144512	0.4499187	7.0084281	0.4460320
141	Jundi?idDo Sul	4112900	320.280	19	57.56	10.22	2.22	6.60	6.60	485.56	15.16	0.50	15.10	0.69	84.84	142.00	142.00	67.40	5	14	3560	0.40	0.0000717	7.1673390	4	0.2265817	0	0.1060000	0.000000000	5.3449543	0.4091661	1.8223847	5.5858958	1.5814432
142	Maria Helena	4114708	487.703	12	67.06	10.98	1.99	7.13	10.77	550.43	9.01	0.42	15.00	0.68	99.15	30.70	200.00	31.90	13	0	6006	0.20	0.0000563	5.6270372	3	0.5029761	2	0.0150000	0.010233843	6.0294676	0.6571723	-0.4024304	6.0847107	-0.4576735
143	Calif?rnia	4103503	141.587	16	74.71	9.65	1.98	7.95	11.04	688.83	13.10	0.51	7.80	0.72	100.00	18.70	76.80	35.40	9	0	7968	0.80	0.0000679	6.7925455	4	0.2777289	1	0.0370000	0.011567514	7.1996044	-1.2331985	-0.4070589	6.7263412	0.0662043
144	Cambira	4103800	163.348	16	75.66	9.58	1.73	6.84	11.71	626.91	8.81	0.43	8.70	0.73	100.00	24.40	84.20	74.60	8	0	7216	0.60	0.0000677	6.7717702	4	0.0729741	0	0.2390000	0.011567514	7.2752613	-0.1249723	-0.5034911	6.7123910	0.0593792
145	Conselheiro Mairinck	4106100	204.506	19	69.17	9.82	2.14	10.28	10.81	531.30	11.64	0.48	9.90	0.71	96.44	172.00	172.00	65.50	8	20	3667	0.20	0.0000606	6.0571390	3	0.0726791	0	0.2620000	0.000000000	5.4344927	0.1863369	0.6226463	6.1149338	-0.0577948
146	Tamboara	4126702	193.116	14	85.68	10.23	1.78	9.97	12.21	542.42	5.80	0.34	11.30	0.73	100.00	80.80	80.80	16.60	7	9	4729	0.40	0.0000672	6.7195889	4	0.0191033	0	0.4270000	0.007091528	6.1510990	0.2464013	0.5684899	6.3518648	0.3677241
147	Diamante D'Oeste	4107157	308.038	20	50.94	8.87	2.49	6.13	14.93	341.21	20.66	0.51	18.70	0.64	72.03	82.00	82.00	74.60	7	15	3917	0.40	0.0000589	5.8869451	3	0.1291652	0	0.1470000	0.014789210	6.1600705	0.1668981	-0.2731254	5.7380145	0.1489306
148	Andir?	4101101	233.712	18	93.89	9.99	1.86	6.81	11.39	575.92	10.74	0.44	10.60	0.73	95.16	119.00	119.00	49.90	43	88	21102	2.20	0.0000845	8.4462351	5	2.0386385	1	0.0010000	0.000000000	5.6223796	0.1101045	2.8238555	6.0654818	2.3807533
149	Santo In?cio	4124509	309.470	15	79.71	9.47	1.97	6.42	18.88	827.21	13.29	0.53	8.70	0.74	71.80	95.30	95.30	95.90	9	23	5153	0.40	0.0000741	7.4145473	4	0.1688736	0	0.2820000	0.000000000	6.4028233	0.7500117	1.0117240	6.1980114	1.2165359
150	Inaj?	4110300	193.851	14	92.40	10.04	2.15	8.06	11.61	526.28	10.51	0.44	14.40	0.71	99.25	94.30	94.30	63.60	3	11	2947	0.00	0.0000406	4.0567951	2	-0.5480057	0	0.2530000	0.000000000	5.6682062	-2.5788844	-1.6114111	5.7232715	-1.6664764
151	Santo Ant?nio do Caiu?	4124202	226.665	14	77.85	11.00	1.77	9.01	10.81	450.55	7.29	0.36	13.30	0.70	81.77	109.00	109.00	47.80	4	10	2725	0.40	0.0000724	7.2449099	4	-0.1445953	0	0.3270000	0.000000000	5.6599258	1.4134722	1.5849841	5.8743986	1.3705113
152	Paranava?	4118402	1196.437	14	95.27	9.43	1.86	6.81	14.29	848.46	11.46	0.48	6.20	0.76	87.63	72.70	72.70	1.00	194	171	82189	6.40	0.0000701	7.0119203	4	0.1868450	0	0.0580000	0.000000000	5.8850815	-0.0249592	1.1268388	6.4545379	0.5573824
153	Icara?ma	4109906	694.499	12	70.60	11.25	2.19	8.17	13.51	521.02	10.35	0.43	12.30	0.67	100.00	77.90	237.00	79.10	14	0	8983	0.60	0.0000544	5.4363009	3	0.5987732	2	0.0230000	0.010233843	5.9787637	0.3396241	-0.5424628	6.3092206	-0.8729197
154	Alt?nia	4100509	735.380	12	73.57	10.71	1.65	7.82	13.73	583.74	7.54	0.39	11.10	0.72	92.67	84.50	165.00	83.30	36	37	20711	1.80	0.0000630	6.2958863	3	-0.0116913	0	0.3810000	0.010233843	6.1853382	-0.2840867	0.1105481	6.4629540	-0.1670677
155	Entre Rios do Oeste	4107538	120.127	20	67.29	8.35	1.99	5.00	9.04	1010.09	12.32	0.50	3.00	0.76	100.00	115.00	115.00	75.90	10	30	4013	0.40	0.0000502	5.0217610	3	0.5493661	0	0.0980000	0.000000000	6.4452670	-0.6447742	-1.4235060	6.7321592	-1.7103982
156	S?o Miguel do Igua?u	4125704	852.585	9	63.97	7.81	1.96	5.94	14.19	717.94	20.26	0.55	7.70	0.70	84.37	31.90	31.90	31.40	51	0	26069	2.60	0.0000599	5.9872913	3	-0.0116596	0	0.4880000	0.007841661	6.5849014	-0.5052595	-0.5976101	6.4791935	-0.4919022
157	Serran?polis do Igua?u	4126355	483.914	9	50.83	12.22	1.48	6.64	13.26	1002.64	12.30	0.51	3.70	0.76	100.00	94.40	94.40	94.40	5	0	4484	0.40	0.0000789	7.8862872	4	0.1302779	0	0.3730000	0.007841661	6.6157975	1.1459189	1.2704897	6.9693534	0.9169338
158	Flor da Serra do Sul	4107850	249.402	8	34.75	8.34	2.27	6.84	14.10	548.97	12.41	0.46	10.90	0.68	100.00	191.00	191.00	191.00	9	0	4727	0.20	0.0000849	8.4916315	5	-0.2975136	0	0.2810000	0.011912562	6.2894679	2.3788407	2.2021636	6.4683546	2.0232769
159	Mari?polis	4115309	231.580	7	71.30	8.73	1.98	8.27	12.25	677.62	13.30	0.49	7.80	0.70	100.00	24.40	24.40	25.00	11	0	6153	1.20	0.0000627	6.2747559	3	0.0336738	0	0.2690000	0.011912562	6.6993532	0.2572107	-0.4245973	6.7363992	-0.4616433
160	Vitorino	4128708	306.997	7	61.23	9.12	2.00	5.02	13.14	691.65	17.57	0.50	5.90	0.70	98.30	16.60	16.60	16.70	7	0	6528	0.00	0.0000613	6.1338015	3	-0.0613625	0	0.2490000	0.011912562	6.8241857	-0.8504158	-0.6903842	6.8416804	-0.7078789
161	Barrac?o	4102604	164.918	8	71.99	7.90	2.01	5.72	13.51	679.71	17.62	0.54	7.90	0.74	99.62	188.00	188.00	188.00	14	0	9567	0.00	0.0000221	2.2084806	1	0.4297686	0	0.3850000	0.000000000	6.1221490	-3.9141158	-3.9136684	6.2022265	-3.9937459
162	Bom Jesus do Sul	4103156	176.947	8	24.58	10.99	2.15	9.68	10.72	423.11	16.77	0.48	9.40	0.70	100.00	187.00	187.00	187.00	3	0	3818	0.20	0.0000384	3.8375747	2	1.5929791	2	0.0260000	0.000000000	6.0386498	-1.1840284	-2.2010751	6.0791710	-2.2415963
163	Clevel?ndia	4105706	701.995	7	85.60	8.82	2.65	8.80	16.23	657.51	19.06	0.56	11.80	0.69	70.61	47.90	47.90	47.80	32	50	17503	1.20	0.0000555	5.5459190	3	0.3987756	2	0.0390000	0.011912562	6.3973313	0.1087547	-0.8514123	6.2810919	-0.7351729
164	Hon?rio Serpa	4109658	503.022	7	33.38	6.23	2.71	4.57	10.84	434.70	15.29	0.48	9.40	0.68	100.00	61.80	61.80	264.00	14	0	6017	0.00	0.0000536	5.3616109	3	0.5341904	0	0.0640000	0.011912562	6.5464715	-0.0468140	-1.1848606	6.5592507	-1.1976398
165	Pato Branco	4118501	537.816	7	94.09	6.68	1.82	5.65	15.15	974.21	17.19	0.52	4.20	0.78	54.15	1.00	1.00	1.00	413	254	71812	4.00	0.0000584	5.8408778	3	0.1044071	0	0.2130000	0.011912562	6.7871447	-0.3790324	-0.9462669	7.0024246	-1.1615468
166	Tijucas Do Sul	4127601	671.461	2	15.72	7.98	2.52	7.38	14.45	538.43	13.35	0.48	7.90	0.64	100.00	89.90	89.90	65.90	17	16	14305	0.60	0.0000521	5.2130027	3	-0.1353126	0	0.3540000	0.022618231	7.5444410	-1.6479450	-2.3314383	7.1368764	-1.9238737
167	Agudos do Sul	4100301	191.844	2	34.12	7.93	2.14	6.05	12.96	516.96	13.90	0.48	8.20	0.66	100.00	91.30	91.30	66.70	5	0	8476	0.40	0.0000599	5.9897358	3	0.0292543	0	0.4230000	0.014657525	7.3499464	-0.3883945	-1.3602106	6.7957084	-0.8059726
168	Mandirituba	4114302	378.870	2	33.37	6.98	2.32	6.68	15.26	524.53	14.05	0.48	6.00	0.66	61.45	64.30	64.30	31.40	19	50	22224	1.60	0.0000565	5.6465696	3	-0.2940963	0	0.0690000	0.022618231	7.5857406	-1.8187778	-1.9391710	7.2987139	-1.6521443
169	Francisco Beltr?o	4108403	732.939	8	85.44	6.87	2.04	5.87	14.12	879.66	12.31	0.47	5.20	0.77	55.13	179.00	179.00	1.00	302	286	78269	7.40	0.0000786	7.8649761	4	0.7024309	1	0.0050000	0.011912562	6.5893489	0.2957975	1.2756272	6.9887198	0.8762563
170	Amp?re	4101002	298.154	8	76.59	7.79	1.92	5.36	13.68	588.01	21.00	0.52	7.10	0.71	82.79	128.00	128.00	131.00	28	34	17636	0.20	0.0000723	7.2286687	4	-0.3557297	4	0.0110000	0.000000000	6.0569840	1.7830645	1.1716847	6.2214916	1.0071771
171	En?as Marques	4107405	194.325	8	34.84	8.54	2.10	6.27	9.64	947.73	21.89	0.60	8.50	0.75	99.66	156.00	156.00	156.00	10	0	6083	0.40	0.0000748	7.4843170	4	-0.0766097	0	0.3890000	0.011912562	6.4033437	1.1668288	1.0809733	6.5366057	0.9477113
172	Rio Negro	4122305	604.738	2	82.21	7.26	1.81	6.53	10.48	701.42	13.35	0.48	3.80	0.76	99.13	131.00	131.00	4.50	73	30	31317	3.00	0.0000914	9.1436834	5	2.2130810	1	0.0090000	0.004262447	7.1244039	0.9634393	2.0192795	6.8064190	2.3372644
173	Campo do Tenente	4104105	304.619	2	58.86	5.96	2.59	6.49	15.89	475.45	14.12	0.50	8.80	0.69	100.00	113.00	113.00	112.00	8	10	6992	0.60	0.0000901	9.0080352	5	1.6150998	1	0.0180000	0.014657525	7.1398967	1.2219667	1.8681385	6.7376146	2.2704206
174	Coronel Domingos Soares	4106456	1559.648	7	24.22	5.11	2.19	4.39	15.02	342.17	29.69	0.54	10.00	0.60	100.00	124.00	124.00	311.00	9	0	7484	0.40	0.0000445	4.4468033	2	1.0364621	2	0.0260000	0.000000000	6.1218033	-0.7330059	-1.6750000	5.8198827	-1.3730794
175	Coronel Vivida	4106506	682.036	7	71.01	9.52	1.60	5.99	14.75	674.15	12.88	0.47	7.00	0.72	97.55	42.00	42.00	41.80	60	58	21742	1.40	0.0000456	4.5557510	2	0.7933002	0	0.0540000	0.011912562	6.5916115	-1.0853327	-2.0358605	6.8158642	-2.2601132
176	Mangueirinha	4114401	1058.847	7	49.24	6.42	2.42	6.44	14.31	599.28	22.28	0.58	8.80	0.69	74.96	84.50	84.50	271.00	31	54	17214	0.60	0.0000468	4.6825614	2	1.2659717	2	0.0010000	0.011912562	6.3863223	-0.2742356	-1.7037609	6.5031230	-1.8205616
177	Mallet	4113908	752.491	4	58.35	8.78	1.66	7.42	10.24	543.28	14.40	0.47	2.40	0.71	73.13	143.00	143.00	61.10	25	32	12913	1.00	0.0000623	6.2314431	3	0.0001533	0	0.4880000	0.001957989	6.5987873	-0.2822596	-0.3673442	6.8288700	-0.5974269
178	Pi?n	4119103	256.347	2	40.25	5.46	1.89	5.60	13.30	529.83	11.53	0.43	3.80	0.69	100.00	109.00	109.00	78.60	17	41	11496	0.40	0.0000771	7.7087681	4	0.6292632	0	0.0660000	0.014657525	7.3065432	0.0595952	0.4022249	7.2337167	0.4750514
179	Quitandinha	4121208	446.747	2	28.60	8.10	1.92	6.47	11.44	438.76	18.57	0.49	6.80	0.68	100.00	89.90	89.90	57.00	26	25	16958	1.40	0.0000643	6.4314702	4	0.0049436	1	0.0250000	0.014657525	7.2915721	-1.0218539	-0.8601019	6.8491457	-0.4176755
180	Cruzeiro do Igua?u	4106571	160.130	8	61.31	8.79	2.44	7.76	12.55	632.85	14.75	0.51	13.90	0.71	100.00	157.00	157.00	157.00	9	0	4255	0.20	0.0000366	3.6567790	2	1.9541477	2	0.0080000	0.000000000	5.8547688	-1.0549905	-2.1979898	5.7016081	-2.0448291
181	Tr?s Barras do Paran?	4127858	509.692	10	51.55	8.13	2.50	5.66	14.59	542.28	21.30	0.52	11.70	0.68	95.01	90.30	90.30	90.40	14	34	11928	0.20	0.0000595	5.9485665	3	0.2725223	2	0.0050000	0.006947548	5.9504501	0.8259028	-0.0018836	6.0643877	-0.1158212
182	Nova Prata do Igua?u	4117255	348.945	8	58.47	8.73	2.16	6.54	9.63	659.10	13.42	0.46	9.80	0.72	100.00	143.00	0.00	106.00	22	40	10548	0.80	0.0000488	4.8827041	3	0.5866689	0	0.0550000	0.006947548	6.0654925	-0.7055531	-1.1827884	6.3621504	-1.4794463
183	Capit?o Le?nidas Marques	4104600	278.080	10	76.75	8.58	2.00	6.67	11.54	666.88	11.15	0.46	8.70	0.72	48.51	72.40	72.40	68.60	26	34	14569	0.80	0.0000634	6.3381398	3	0.0059467	0	0.3640000	0.006947548	6.1633647	0.0802994	0.1747751	6.4982275	-0.1600877
184	Boa Vista da Aparecida	4103057	265.196	10	61.94	10.00	2.37	7.22	13.25	504.24	15.23	0.49	14.80	0.67	100.00	72.60	72.60	72.70	17	20	7902	0.00	0.0000637	6.3704965	3	0.0077622	0	0.2680000	0.006947548	5.9706451	0.4601357	0.3998514	5.8784052	0.4920913
185	Arauc?ria	4101804	470.034	2	92.51	4.61	1.93	5.30	18.08	806.58	10.76	0.46	3.20	0.74	92.47	50.80	50.80	17.50	110	91	119369	6.20	0.0000907	9.0660122	5	1.0738709	1	0.0500000	0.022618231	7.5266640	1.4659113	1.5393482	7.6056741	1.4603381
186	Balsa Nova	4102307	348.495	2	60.80	6.50	1.77	6.63	16.34	582.79	32.97	0.51	3.60	0.70	73.28	20.30	86.40	21.90	7	12	11326	0.80	0.0000634	6.3423271	3	-0.0659979	3	0.0020000	0.004262447	7.0596461	-1.8954108	-0.7173190	6.5138000	-0.1714729
187	Porto Barreiro	4120150	366.235	5	18.86	6.77	2.05	5.77	12.91	525.90	18.03	0.52	9.10	0.69	94.48	132.00	158.00	18.90	4	0	3689	0.00	0.0000522	5.2229401	3	0.1417729	0	0.3430000	0.000000000	5.9662399	-0.8319238	-0.7432998	6.0865142	-0.8635741
188	Cand?i	4104428	1509.644	5	46.89	5.63	1.92	6.90	14.05	462.51	23.52	0.55	8.90	0.64	92.17	56.90	216.00	57.00	26	41	15501	0.60	0.0000765	7.6526903	4	-0.1822892	0	0.2670000	0.007050794	6.1364866	1.5673769	1.5162037	6.2880157	1.3646746
189	Luiziana	4113734	908.232	11	65.02	7.67	2.53	7.08	14.02	480.72	11.18	0.49	15.60	0.67	90.17	131.00	131.00	32.60	7	0	7327	0.40	0.0000673	6.7315624	4	-0.0658066	0	0.2170000	0.009961251	5.7737313	0.9137017	0.9578311	5.9852758	0.7462866
190	Campo Mour?o	4104303	755.325	11	94.82	7.57	2.00	6.94	14.49	833.05	13.74	0.50	7.00	0.76	87.27	3.20	86.10	1.00	256	209	86894	6.40	0.0000732	7.3227603	4	0.1925141	0	0.2220000	0.009961251	6.2761183	0.3926057	1.0466420	6.7274422	0.5953181
191	Ibaiti	4109708	898.776	19	80.40	8.61	2.14	8.10	12.20	780.26	26.69	0.63	11.90	0.71	83.31	142.00	142.00	117.00	40	56	29082	1.20	0.0000590	5.9026070	3	0.1494872	0	0.0730000	0.000000000	5.4246495	0.2860822	0.4779575	5.6944819	0.2081251
192	Congonhinhas	4106001	535.793	18	58.39	10.19	2.57	8.09	16.07	464.33	17.11	0.51	17.80	0.67	100.00	101.00	101.00	53.80	11	29	8580	0.60	0.0000600	5.9968517	3	-0.1258461	0	0.1110000	0.005775895	5.6076417	-0.7462230	0.3892100	5.5306675	0.4661842
193	Nova Santa B?rbara	4117214	80.211	18	83.90	11.36	2.34	9.99	8.77	500.10	18.26	0.51	15.90	0.68	90.23	82.00	82.00	65.40	4	0	3946	0.60	0.0000660	6.6043655	4	0.0761659	0	0.0830000	0.032811074	6.4820087	-0.7801696	0.1223568	6.7216911	-0.1173256
194	Sao Jer?nimo da Serra	4124707	824.853	18	49.93	9.06	2.36	5.87	14.76	378.08	45.86	0.55	17.20	0.64	100.00	94.00	94.00	77.50	11	20	11545	0.80	0.0000841	8.4139531	5	0.4001690	0	0.1780000	0.032811074	6.3328397	1.5329706	2.0811134	6.1661309	2.2478222
195	Santa Cec?lia do Pav?o	4123204	106.234	18	83.85	10.70	2.31	10.13	10.95	544.87	13.20	0.48	16.80	0.72	100.00	79.50	79.50	63.00	6	0	3654	0.00	0.0000688	6.8814245	4	0.2206054	1	0.0410000	0.032811074	6.5419799	-0.6165876	0.3394446	6.7199392	0.1614853
196	Siqueira Campos	4126603	278.721	19	72.74	9.05	1.82	7.63	14.19	648.43	11.61	0.50	9.80	0.70	75.49	204.00	204.00	79.00	46	54	18126	0.40	0.0000476	4.7610411	2	0.9207766	2	0.0140000	0.000000000	5.5268295	-0.3821135	-0.7657884	6.1245105	-1.3634694
197	Tomazina	4127809	595.283	19	45.85	10.27	1.93	7.75	11.17	483.76	11.68	0.46	14.20	0.70	100.00	194.00	194.00	101.00	19	66	8769	0.00	0.0000489	4.8872372	3	0.6022332	2	0.0310000	0.000000000	5.3906089	-0.4664862	-0.5033717	5.7229391	-0.8357019
198	Ivat?	4111555	411.492	12	69.64	9.08	1.92	6.45	13.54	553.21	7.48	0.38	10.40	0.71	99.13	48.40	219.00	49.80	13	0	7829	0.20	0.0000525	5.2547154	3	0.7603987	2	0.0130000	0.010233843	6.0017670	0.1921491	-0.7470516	6.5276144	-1.2728990
199	Bandeirantes	4102406	446.055	18	88.19	9.13	1.65	7.59	13.02	669.79	12.83	0.49	9.50	0.73	70.60	103.00	103.00	102.00	45	142	32457	2.00	0.0000801	8.0105152	5	1.1948150	1	0.0010000	0.000000000	5.6754069	0.1706575	2.3351083	6.1324874	1.8780278
200	Cafeara	4103404	184.733	17	81.45	9.68	2.15	6.00	7.41	560.70	8.51	0.40	16.90	0.69	100.00	109.00	109.00	90.30	4	0	2762	0.00	0.0000547	5.4679668	3	-0.1587300	0	0.2810000	0.022559193	6.7402822	-1.2578510	-1.2723154	6.3921612	-0.9241944
201	Lupion?polis	4113809	121.606	17	88.83	11.26	2.04	10.41	11.86	630.34	11.63	0.49	10.30	0.71	100.00	116.00	116.00	96.90	8	16	4579	0.40	0.0000589	5.8877954	3	-0.0828910	0	0.3250000	0.000000000	6.5435593	-0.7046134	-0.6557639	6.0786866	-0.1908912
202	Nossa Senhora das Gra?aas	4116406	185.595	15	82.95	9.12	2.07	6.91	14.31	536.61	5.98	0.33	11.70	0.71	98.89	70.50	70.50	67.70	4	0	3958	0.00	0.0000725	7.2469603	4	0.1149385	0	0.3080000	0.022559193	6.8711634	0.4299395	0.3757969	6.9055155	0.3414448
203	Colorado	4105904	403.753	15	94.00	9.32	1.59	7.52	11.49	828.44	8.66	0.44	7.20	0.73	99.08	93.40	93.40	92.10	57	56	22174	2.00	0.0000732	7.3248894	4	0.4153190	1	0.0270000	0.007091528	6.4053891	-0.0738703	0.9195003	6.6797147	0.6451747
204	Santa In?s	4123600	140.430	15	65.57	9.13	1.60	7.21	14.41	525.44	7.45	0.39	12.20	0.72	100.00	109.00	109.00	109.00	5	0	1835	0.20	0.0000830	8.2999852	5	0.8500146	0	0.1090000	0.000000000	6.0754628	1.1459092	2.2245224	5.9719795	2.3280057
205	Itaguaj?	4110904	187.109	15	79.60	9.46	2.56	8.59	11.38	520.16	8.78	0.41	11.40	0.71	97.39	121.00	121.00	116.00	7	19	4573	0.20	0.0000792	7.9186209	4	0.1232618	0	0.4140000	0.000000000	5.9137547	1.5052147	2.0048662	6.0237209	1.8949000
206	Reserva do Igua?u	4121752	832.677	5	53.44	4.42	2.68	3.38	14.55	413.53	29.74	0.57	11.20	0.65	81.13	92.30	259.00	93.30	6	0	7380	0.00	0.0000383	3.8266808	2	1.4366695	0	0.0570000	0.007050794	6.1587728	-1.3516690	-2.3320920	5.9801452	-2.1534644
207	Curi?va	4107009	574.960	21	68.76	8.41	2.51	6.57	11.83	450.45	10.18	0.45	12.80	0.66	100.00	170.00	170.00	50.70	12	19	14445	1.00	0.0000565	5.6451069	3	0.2787384	0	0.0760000	0.000000000	5.4333142	0.1822029	0.2117927	5.8741221	-0.2290152
208	Figueira	4107751	129.693	19	85.51	10.04	2.49	9.62	12.43	535.43	11.84	0.46	13.60	0.68	100.00	167.00	167.00	118.00	14	28	8347	0.00	0.0000375	3.7522812	2	1.2175034	0	0.0950000	0.000000000	5.3604824	-1.4873385	-1.6082012	5.7750128	-2.0227316
209	Borraz?polis	4103305	338.509	16	73.74	12.22	2.01	9.32	8.67	596.07	10.07	0.44	11.80	0.72	95.52	64.70	126.00	91.10	10	26	7973	1.20	0.0000987	9.8661269	6	1.4980137	1	0.0200000	0.034126707	6.9348603	2.2975343	2.9312666	7.2750270	2.5910999
210	Faxinal	4107603	715.585	16	78.09	9.54	2.20	7.82	15.64	605.96	12.15	0.49	13.60	0.69	93.69	79.70	99.40	99.40	32	82	16229	1.20	0.0000732	7.3210138	4	0.3711646	1	0.0480000	0.027035179	6.6023344	-0.0564289	0.7186794	6.8064168	0.5145970
211	Engenheiro Beltr?o	4107504	470.210	11	88.29	8.89	1.83	7.97	11.47	607.60	12.83	0.45	9.50	0.73	100.00	33.20	55.50	25.40	13	32	14046	1.00	0.0000604	6.0387433	3	-0.0539213	0	0.3180000	0.017052779	6.7112712	-0.7661615	-0.6725279	6.7861561	-0.7474128
212	Maril?ndia do Sul	4114906	382.911	16	71.24	9.30	2.24	8.03	13.09	494.09	10.51	0.44	11.70	0.69	100.00	39.90	101.00	103.00	10	0	8987	0.80	0.0000842	8.4242694	5	0.8432303	1	0.0330000	0.027035179	7.0521125	0.9739455	1.3721569	7.0053248	1.4189446
213	Uni?o da Vit?ria	4128203	716.937	6	94.78	7.82	2.00	6.56	13.92	662.78	13.65	0.49	4.10	0.74	79.09	1.40	231.00	249.00	152	223	53136	2.40	0.0000545	5.4522840	3	0.3596875	0	0.0740000	0.001957989	6.5102930	-0.2511394	-1.0580090	6.6860274	-1.2337434
214	Rio Branco do Iva?	4122172	381.676	22	23.58	7.85	2.51	6.41	11.83	379.12	16.16	0.50	14.50	0.64	100.00	165.00	165.00	167.00	5	0	3944	0.00	0.0000645	6.4504779	4	-0.0163349	4	0.0290000	0.000000000	5.3280127	1.4107802	1.1224652	5.6246622	0.8258157
215	Tibagi	4127502	2963.997	21	60.32	7.01	2.54	6.24	15.21	535.27	17.85	0.56	12.70	0.66	90.60	92.90	92.90	46.00	22	30	19401	1.00	0.0000711	7.1088073	4	-0.0384308	0	0.3990000	0.003332767	5.8454246	0.9824273	1.2633827	5.8894666	1.2193407
216	Nova Esperan?aa	4116901	403.589	15	91.39	9.82	1.66	6.61	11.42	714.69	10.23	0.47	9.30	0.72	79.61	41.80	41.80	42.00	45	75	26634	1.20	0.0000608	6.0829101	3	-0.0380882	0	0.2880000	0.007091528	6.3235884	-0.5427568	-0.2406783	6.4637128	-0.3808027
217	S?o Jo?o	4124806	385.295	7	63.54	10.08	1.64	6.50	12.34	601.57	10.56	0.44	7.70	0.73	100.00	60.60	60.60	59.50	22	34	10809	0.00	0.0000475	4.7500673	2	0.8938065	2	0.0130000	0.011912562	6.3524642	-0.6480225	-1.6023969	6.7889079	-2.0388406
218	Itapejara D'Oeste	4111209	253.784	7	66.35	9.41	1.83	6.69	10.35	668.15	12.94	0.49	6.70	0.73	95.70	36.50	36.50	195.00	22	0	10851	0.20	0.0000704	7.0372977	4	-0.0664416	0	0.3440000	0.011912562	6.6733350	0.7334717	0.3639627	6.8422180	0.1950797
219	Planalto	4119806	346.161	8	44.44	10.22	1.80	6.45	8.88	629.73	12.63	0.47	9.40	0.71	94.99	129.00	129.00	125.00	20	47	13769	0.80	0.0000710	7.0994607	4	-0.0812675	0	0.3480000	0.000000000	6.0131477	1.0498273	1.0863130	6.1447572	0.9547035
220	Rio Azul	4122008	600.785	4	35.56	7.56	1.90	6.62	12.83	710.71	34.81	0.64	3.50	0.69	97.91	119.00	119.00	34.80	27	47	13997	0.80	0.0000688	6.8774160	4	0.0102632	0	0.4700000	0.001957989	6.5248819	0.3680639	0.3525341	6.4054173	0.4719987
221	Foz do Jord?o	4108452	230.762	5	72.45	6.51	2.23	7.11	15.90	456.22	21.43	0.55	10.20	0.65	100.00	96.60	255.00	96.50	8	0	5571	0.20	0.0000398	3.9766425	2	0.8701271	0	0.1050000	0.007050794	6.2055497	-1.6458149	-2.2289072	6.2028072	-2.2261647
222	S?o Mateus do Sul	4125605	1342.058	6	62.31	6.66	1.80	5.10	13.71	650.66	18.20	0.51	3.30	0.72	34.63	87.10	147.00	521.00	80	63	41363	3.00	0.0000755	7.5498153	4	0.3352235	0	0.1110000	0.001957989	6.6054119	0.4526151	0.9444034	6.6867573	0.8630580
223	S?o Jo?o do Triunfo	4125100	719.806	3	29.54	6.23	2.13	4.49	10.99	460.84	18.15	0.50	6.60	0.63	79.59	95.40	95.40	95.30	14	27	14006	0.40	0.0000847	8.4687450	5	1.1676646	1	0.0060000	0.003332767	6.5792896	0.8834511	1.8894554	6.4399006	2.0288444
224	S?o Jos? dos Pinhais	4125506	946.515	2	89.66	4.62	1.97	5.35	17.41	832.85	10.96	0.46	3.30	0.76	48.20	35.70	35.70	1.00	356	245	271620	13.80	0.0000880	8.8018259	5	0.5666198	0	0.1290000	0.022618231	7.7070853	1.5505637	1.0947406	7.5934043	1.2084216
225	Bocai?va do Sul	4103107	812.153	2	46.67	7.04	2.72	5.58	13.87	535.61	11.29	0.46	8.30	0.64	62.07	25.90	25.90	28.00	7	11	10659	0.20	0.0000491	4.9111409	3	1.0109417	2	0.0050000	0.018355784	6.8584424	-0.2754029	-1.9473015	6.9697169	-2.0585760
226	Rio Branco do Sul	4122206	819.664	2	71.92	5.25	2.24	6.35	19.03	539.02	13.48	0.48	9.90	0.68	58.58	66.10	66.10	39.20	16	55	31641	1.20	0.0000463	4.6280371	2	0.2818457	0	0.2630000	0.022618231	6.9920807	-1.6221933	-2.3640436	6.9527885	-2.3247514
227	Cruzeiro Do Sul	4106704	258.840	14	74.60	9.09	1.84	8.16	12.46	555.39	8.66	0.42	10.30	0.71	100.00	69.40	69.40	61.30	8	11	4562	0.80	0.0000501	5.0106107	3	-0.2918598	0	0.2050000	0.007091528	6.1685846	-1.7825183	-1.1579739	6.3975707	-1.3869600
228	Santa F?	4123402	276.287	15	88.50	9.73	1.68	7.80	10.75	703.17	7.94	0.42	9.10	0.71	56.88	54.50	54.50	55.30	19	21	10446	0.80	0.0000754	7.5431637	4	0.6286375	1	0.0010000	0.034126707	7.2727866	-0.3607548	0.2703771	7.5545090	-0.0113453
229	Lobato	4113601	240.578	15	93.27	8.45	1.81	7.35	11.67	650.89	7.08	0.38	10.70	0.74	100.00	63.20	63.20	60.40	10	0	4411	0.60	0.0000825	8.2517783	5	0.7593677	1	0.0460000	0.007091528	6.4842563	1.0408736	1.7675220	6.3861955	1.8655828
230	Amapor?	4100905	384.018	14	79.55	6.82	2.57	4.82	12.21	438.08	9.18	0.40	12.60	0.67	100.00	122.00	122.00	39.00	5	13	5466	0.40	0.0000776	7.7582255	4	0.3717099	0	0.1430000	0.000000000	5.7385224	0.9762115	2.0197031	5.9081670	1.8500585
231	Mirador	4115903	222.202	14	67.86	9.50	2.65	6.79	10.62	464.55	9.86	0.42	14.20	0.68	92.12	115.00	115.00	50.40	4	0	2340	0.00	0.0000682	6.8212178	4	0.0582726	0	0.3170000	0.000000000	5.8017667	0.3575083	1.0194511	5.7517717	1.0694461
232	Barbosa Ferraz	4102505	534.670	11	75.70	11.66	2.20	8.04	9.78	499.45	15.27	0.49	15.40	0.70	98.56	102.00	102.00	68.10	20	30	13130	1.20	0.0000757	7.5731321	4	0.2628531	0	0.1290000	0.017052779	6.1848119	0.7575785	1.3883202	6.2105176	1.3626145
233	F?nix	4107702	233.844	11	83.19	10.70	2.10	9.15	14.44	503.40	11.82	0.44	13.60	0.72	72.88	68.30	89.30	60.30	5	0	4881	0.20	0.0000808	8.0769171	5	0.3601391	0	0.2220000	0.028620293	6.7381921	1.0793622	1.3387250	6.8724054	1.2045117
234	S?o Pedro do Iva?	4125803	322.908	16	79.12	8.40	2.23	5.72	9.47	623.99	7.56	0.41	11.20	0.72	81.33	68.80	124.00	71.40	20	25	10093	0.20	0.0000580	5.8041915	3	-0.1592781	0	0.1730000	0.044087957	7.2727837	-1.5501861	-1.4685922	7.7512347	-1.9470432
235	Bom Sucesso	4103206	321.497	16	81.22	9.25	2.10	7.86	14.86	588.52	8.25	0.44	12.80	0.69	100.00	44.70	100.00	63.30	8	29	6617	0.00	0.0000660	6.6000714	4	-0.0099964	0	0.4120000	0.018659042	7.0809590	0.2673881	-0.4808876	6.6199374	-0.0198660
236	Ros?rio do Iva?	4122651	377.842	22	48.69	11.20	2.58	7.99	11.80	412.60	16.65	0.48	18.00	0.66	100.00	169.00	169.00	171.00	10	34	5649	0.40	0.0000362	3.6165057	2	1.1325328	0	0.0720000	0.000000000	5.2819874	-1.6028196	-1.6654817	5.2983499	-1.6818442
237	Santa Maria do Oeste	4123857	843.317	22	27.92	7.37	2.31	5.74	12.81	331.15	17.73	0.49	15.30	0.61	83.83	258.00	258.00	260.00	12	46	11394	0.20	0.0000454	4.5386760	2	0.1738964	0	0.3800000	0.007050794	5.5628814	-1.4878270	-1.0242054	5.7972505	-1.2585745
238	Boa Ventura de S?o Roque	4103040	621.881	5	23.56	6.07	2.22	5.67	13.28	411.22	17.50	0.52	12.80	0.66	100.00	63.10	319.00	61.60	4	0	6705	0.00	0.0000459	4.5943659	2	1.0298736	2	0.0390000	0.007050794	5.5786408	-0.5312465	-0.9842749	6.0284297	-1.4340638
239	Campina do Sim?o	4103958	450.258	5	34.05	5.99	2.50	6.05	11.14	328.24	22.34	0.50	11.10	0.63	100.00	78.70	238.00	80.30	4	0	4143	0.20	0.0000821	8.2099427	5	0.2191827	0	0.3470000	0.007050794	5.8389130	1.6282856	2.3710297	6.1064781	2.1034646
240	Palmital	4117800	817.621	5	49.77	7.60	2.37	6.83	15.09	445.83	18.24	0.52	16.00	0.64	79.33	140.00	396.00	4.20	11	0	15067	0.40	0.0000510	5.1020408	3	0.6248506	2	0.0110000	0.000000000	5.3093116	-0.0272622	-0.2072708	5.4551894	-0.3531486
241	Diamante do Sul	4107124	347.168	10	40.03	7.46	2.15	6.14	10.61	614.34	15.74	0.46	11.80	0.61	100.00	108.00	108.00	108.00	3	0	5158	0.00	0.0000427	4.2744176	2	2.1831590	2	0.0010000	0.000000000	5.3826083	0.1437702	-1.1081907	5.8770543	-1.6026367
242	Castro	4104907	2532.485	3	73.44	6.45	2.27	6.08	17.61	623.66	18.78	0.55	7.70	0.70	90.01	42.20	42.20	43.60	109	116	67565	2.40	0.0000636	6.3591403	3	0.0110802	0	0.2140000	0.003332767	6.3830627	0.3526966	-0.0239224	6.3298045	0.0293358
243	S?o Pedro do Igua?u	4125753	309.062	20	62.47	10.12	2.36	8.47	12.01	563.63	12.13	0.47	12.30	0.68	84.73	69.00	69.00	31.40	13	24	6498	0.40	0.0000651	6.5053344	4	-0.0068338	0	0.3600000	0.006947548	6.2085368	0.3652444	0.2967976	6.1550511	0.3502833
244	Ouro Verde do Oeste	4117453	294.116	20	70.96	8.98	2.07	7.09	13.16	574.61	8.83	0.42	10.80	0.71	100.00	62.30	62.30	22.20	5	0	5683	0.20	0.0000648	6.4817358	4	-0.0040125	0	0.4070000	0.006947548	6.2860684	0.2651689	0.1956674	6.3438514	0.1378844
245	Ipiranga	4110508	926.659	3	34.55	6.42	1.91	6.28	11.82	558.86	19.16	0.54	7.50	0.65	100.00	53.60	53.60	53.50	15	29	14367	1.00	0.0000815	8.1536284	5	0.1852108	0	0.3620000	0.003332767	6.2262795	1.5481927	1.9273489	6.3419873	1.8116411
246	S?o Jos? das Palmeiras	4125456	182.727	20	62.95	9.24	1.84	9.02	13.92	560.61	10.41	0.45	13.60	0.71	98.57	91.90	91.90	51.70	5	19	3866	0.20	0.0000548	5.4827452	3	0.2099267	0	0.1720000	0.006947548	6.1927167	-0.3269064	-0.7099715	6.0639811	-0.5812359
247	Tup?ssi	4127957	311.573	20	78.60	10.78	1.77	6.55	10.55	694.88	11.14	0.48	6.50	0.73	88.19	48.10	48.10	33.90	18	26	7979	0.60	0.0000654	6.5358382	4	-0.0162752	0	0.3040000	0.006947548	6.4657818	0.3568747	0.0700564	6.6986172	-0.1627790
248	Campina da Lagoa	4103909	799.092	11	81.57	9.56	2.18	6.92	13.84	533.99	11.74	0.47	12.30	0.70	88.44	85.80	176.00	82.40	22	50	15676	0.40	0.0000480	4.8014196	2	0.8740223	2	0.0060000	0.000000000	5.6937800	-0.3025960	-0.8923604	5.8949155	-1.0934959
249	Carambe?	4104659	647.890	3	72.63	4.74	2.38	4.36	17.78	701.36	16.76	0.54	5.30	0.73	60.82	21.20	21.20	19.50	32	0	18661	0.40	0.0000744	7.4378156	4	0.1757445	0	0.3070000	0.003332767	6.3046158	0.6326952	1.1331998	6.5802396	0.8575760
250	Pitanga	4119608	1664.359	5	63.09	7.47	2.11	6.76	14.16	600.95	18.27	0.53	9.90	0.70	81.62	89.90	246.00	88.50	70	91	33477	2.00	0.0000415	4.1544802	2	1.3059867	2	0.0050000	0.000000000	5.4532417	-0.9347238	-1.2987615	6.0099008	-1.8554206
251	Turvo	4127965	917.424	5	36.55	6.75	2.06	6.24	15.50	504.03	17.13	0.53	9.40	0.67	100.00	43.80	200.00	42.60	17	53	13982	1.00	0.0000711	7.1100556	4	-0.1112297	0	0.2790000	0.007050794	5.8588874	1.0594658	1.2511682	6.3437395	0.7663161
252	C?ndido De Abreu	4104402	1517.567	22	28.53	8.03	2.36	7.09	11.84	438.10	22.18	0.57	17.80	0.63	73.08	198.00	198.00	200.00	20	56	17152	0.60	0.0000423	4.2265427	2	0.8749289	2	0.0240000	0.000000000	5.3590070	-1.0030626	-1.1324643	5.2289460	-1.0024033
253	Laranjal	4113254	558.631	5	31.93	5.72	2.89	5.01	16.13	296.60	17.62	0.49	18.00	0.59	91.86	168.00	325.00	33.00	3	0	6334	0.40	0.0000364	3.6406294	2	2.3533983	2	0.0030000	0.000000000	5.1859445	-0.6660846	-1.5453151	5.2829831	-1.6423537
254	Nova Cant?	4116802	553.325	11	55.27	8.82	2.33	4.70	11.68	442.46	12.78	0.48	18.30	0.66	86.99	115.00	205.00	112.00	9	22	7381	0.00	0.0000416	4.1628405	2	1.4388384	2	0.0050000	0.009961251	5.4391610	-0.7004914	-1.2763205	5.7141901	-1.5513496
255	Marechal C?ndido Rondon	4114609	747.417	20	83.61	8.67	1.60	6.31	12.86	1018.98	14.27	0.54	4.20	0.77	21.57	84.80	84.80	41.90	161	343	47071	2.40	0.0000657	6.5658902	4	-0.0316361	0	0.1720000	0.000000000	6.4473356	0.5731348	0.1185546	6.5920501	-0.0261599
256	Cerro Azul	4105201	1347.802	2	28.39	7.40	2.67	6.53	14.02	337.14	16.93	0.49	17.80	0.57	91.93	107.00	107.00	86.90	21	26	17614	0.40	0.0000355	3.5513789	2	2.1111573	2	0.0030000	0.022618231	6.3703718	-1.2827218	-2.8189929	6.1791211	-2.6277422
257	Braganey	4103354	342.413	10	59.58	9.82	1.98	7.59	14.31	577.26	14.39	0.51	14.30	0.70	98.64	53.80	53.80	53.90	8	0	5905	0.40	0.0000638	6.3845159	3	0.0120514	0	0.0990000	0.006947548	5.9534836	0.8334513	0.4310323	5.9372196	0.4472963
258	Mato Rico	4115739	396.364	22	25.07	8.33	2.31	5.31	8.50	288.49	18.96	0.46	19.20	0.63	93.11	309.00	309.00	202.00	4	0	3948	0.20	0.0000560	5.6014564	3	0.5631770	2	0.0390000	0.000000000	5.2013037	1.0027538	0.4001527	5.1525376	0.4489188
259	Roncador	4122503	741.492	11	61.71	8.95	2.33	9.06	14.34	488.11	19.80	0.54	15.00	0.68	41.48	190.00	190.00	183.00	20	31	11777	1.00	0.0000484	4.8355033	2	0.7329117	2	0.0270000	0.009961251	5.5284913	-0.4729357	-0.6929880	5.9033255	-1.0678222
260	Cafel?ndia	4103453	271.859	10	84.22	5.59	1.77	4.00	15.11	710.93	8.65	0.42	4.40	0.75	95.95	55.70	55.70	55.70	21	36	14520	0.60	0.0000638	6.3823496	3	0.0061114	0	0.2790000	0.006947548	6.4928846	0.1849654	-0.1105350	6.9291938	-0.5468442
261	Corb?lia	4106308	528.401	10	85.68	8.63	1.77	7.08	11.21	741.92	11.37	0.48	6.10	0.74	88.86	37.30	37.30	37.30	17	29	16152	0.40	0.0000634	6.3352840	3	0.0308688	0	0.0570000	0.006947548	6.3065860	0.6043745	0.0286980	6.7313792	-0.3960952
262	Nova Aurora	4116703	473.178	10	76.18	9.91	1.84	6.96	11.46	718.65	19.97	0.57	5.10	0.73	95.24	68.40	68.40	68.40	23	24	11735	0.40	0.0000497	4.9706808	3	0.5266888	2	0.0420000	0.006947548	6.4150138	-0.7797473	-1.4443330	6.6861514	-1.7154706
263	Assis Chateaubriand	4102000	966.313	20	87.85	10.66	1.68	7.36	10.92	658.82	12.63	0.48	8.10	0.73	59.86	84.90	84.90	84.40	77	54	33021	1.20	0.0000629	6.2918377	3	0.0744550	2	0.0060000	0.006947548	6.3456429	1.0640444	-0.0538052	6.5293898	-0.2375521
264	Iguatu	4110052	107.290	10	64.37	10.65	1.98	7.39	6.96	520.34	11.82	0.47	12.80	0.70	100.00	71.30	71.30	71.40	4	0	2286	0.00	0.0000492	4.9213608	3	0.4898201	0	0.1520000	0.006947548	6.0498493	-0.6973981	-1.1284885	6.1144551	-1.1930943
265	Anahy	4101051	105.084	10	73.35	11.06	2.00	7.51	11.27	505.27	9.62	0.44	12.30	0.70	100.00	61.30	61.30	61.40	5	0	2891	0.00	0.0000467	4.6661378	2	0.6963998	0	0.1440000	0.006947548	6.0997652	-0.8243415	-1.4336274	6.1948148	-1.5286770
266	Ubirat?	4128005	653.208	11	85.34	10.06	1.54	8.33	10.83	637.35	13.11	0.48	8.50	0.74	81.12	101.00	191.00	1.00	50	101	21533	1.60	0.0000502	5.0207378	3	0.2776234	0	0.1810000	0.006947548	6.1443620	-0.9814319	-1.1236242	6.4853799	-1.4646421
267	Quatro Pontes	4120853	115.681	20	64.08	11.86	1.38	6.31	7.57	1092.06	9.68	0.47	1.50	0.79	100.00	76.80	76.80	76.80	13	13	3807	0.20	0.0000664	6.6448924	4	0.0134176	0	0.4400000	0.006947548	6.6633942	-0.0881992	-0.0185018	7.1768177	-0.5319253
268	Toledo	4127700	1194.491	20	90.74	6.84	1.82	5.48	14.78	864.52	11.37	0.47	4.50	0.77	40.85	45.70	45.70	1.00	352	321	118932	8.60	0.0000647	6.4737682	4	0.0018815	0	0.4430000	0.006947548	6.5173168	-0.1229289	-0.0435486	6.8770019	-0.4032337
269	Mambor?	4114005	788.458	11	64.35	8.37	2.18	6.67	11.78	607.00	16.29	0.51	10.80	0.72	97.24	133.00	133.00	38.70	26	0	14073	0.80	0.0000642	6.4207074	4	-0.0000874	0	0.2490000	0.009961251	5.9129050	0.3753599	0.5078024	6.3411909	0.0795165
270	Juranda	4112959	344.732	11	76.42	8.51	1.63	7.74	13.67	537.44	10.21	0.45	11.30	0.71	91.42	72.30	163.00	31.10	12	25	7699	0.80	0.0000629	6.2881905	3	0.0098091	0	0.3870000	0.009961251	6.0158611	0.0668621	0.2723294	6.3920037	-0.1038132
271	Marip?	4115358	283.587	20	57.39	11.33	1.47	6.88	11.36	772.91	8.96	0.43	3.10	0.76	100.00	81.10	81.10	42.00	9	27	5676	0.40	0.0000649	6.4856852	4	-0.0062841	0	0.3830000	0.006947548	6.5557502	0.1170583	-0.0700650	7.0426012	-0.5569160
272	Nova Santa Rosa	4117222	204.838	20	69.70	11.13	1.55	9.01	11.26	757.05	8.64	0.41	2.60	0.73	65.73	95.30	95.30	56.20	16	20	7770	0.60	0.0000667	6.6694884	4	-0.0326219	0	0.2890000	0.000000000	6.4901538	0.4484272	0.1793346	6.8268638	-0.1573754
273	Nova Tebas	4117271	545.500	22	38.08	10.12	2.21	7.89	11.97	406.14	17.00	0.50	17.20	0.65	99.85	237.00	237.00	239.00	13	32	7681	0.20	0.0000489	4.8910674	3	0.6843504	2	0.0410000	0.009961251	5.4645005	-0.3895280	-0.5734331	5.7474521	-0.8563847
274	Alto Para?so	4128625	1045.115	12	55.27	9.26	2.14	9.81	14.56	498.65	53.15	0.58	15.80	0.68	100.00	85.80	236.00	84.30	5	0	3119	0.20	0.0000619	6.1872843	3	0.0131374	0	0.4020000	0.010233843	5.9794635	0.0966233	0.2078208	5.3126294	0.8746549
275	Jaboti	4111704	138.977	19	61.75	9.26	1.91	7.21	13.44	617.81	10.66	0.48	12.20	0.72	100.00	187.00	187.00	548.00	11	18	5065	0.20	0.0000421	4.2105263	2	1.0268531	0	0.0830000	0.000000000	5.3901980	-1.0523036	-1.1796717	5.9211264	-1.7106001
276	Jandaia do Sul	4112108	189.023	16	90.44	10.78	1.92	7.79	12.63	788.40	9.60	0.46	6.50	0.75	98.82	21.80	80.10	66.70	51	329	20249	1.40	0.0000644	6.4438405	4	0.0009809	0	0.4660000	0.011567514	7.2647692	-0.1716348	-0.8209287	6.9001070	-0.4562665
277	Marialva	4114807	475.084	15	80.70	8.53	1.50	6.51	14.03	764.23	9.85	0.44	6.60	0.74	84.21	22.70	22.70	10.60	43	0	31837	2.60	0.0000726	7.2611737	4	0.1707679	0	0.2040000	0.007091528	7.0383607	0.3739863	0.2228130	6.7154711	0.5457026
278	Apucarana	4101408	557.043	16	94.36	8.41	1.53	6.62	13.34	799.98	9.90	0.45	6.10	0.75	99.17	1.30	57.80	49.50	361	235	121432	7.80	0.0000815	8.1520557	5	0.6867171	1	0.0360000	0.027035179	7.5143724	0.5942683	0.6376833	7.5246680	0.6273877
279	Jussara	4113007	207.799	13	89.62	9.06	2.12	7.25	13.05	670.90	9.57	0.46	7.50	0.72	94.38	61.70	61.70	1.00	7	19	6481	0.00	0.0000404	4.0367003	2	0.9684702	0	0.0590000	0.017052779	6.8361081	-1.6999122	-2.7994078	7.0198297	-2.9831294
280	S?o Jorge do Iva?	4125308	315.650	15	86.66	11.65	1.77	6.70	8.29	633.24	8.54	0.43	7.50	0.74	92.74	52.20	52.20	52.10	8	30	8409	0.20	0.0000541	5.4148692	3	0.0735509	0	0.3600000	0.017052779	6.7280226	-1.0088069	-1.3131534	7.0361471	-1.6212779
281	Quatigu?	4120705	112.801	19	90.45	10.11	1.63	7.63	11.57	580.95	9.72	0.43	10.00	0.71	88.76	187.00	187.00	62.00	21	28	7094	0.60	0.0000535	5.3546421	3	-0.0438010	0	0.4540000	0.000000000	5.5265192	-1.0122261	-0.1718771	6.1362492	-0.7816071
282	Salto do Itarar?	4122909	199.924	19	71.90	11.10	2.03	10.10	9.34	488.65	10.04	0.42	15.00	0.70	62.01	229.00	229.00	104.00	5	20	5153	0.00	0.0000283	2.8327274	1	2.5459424	2	0.0290000	0.000000000	5.3992615	-1.8480053	-2.5665341	5.6761087	-2.8433813
283	Carl?polis	4104709	447.400	19	68.24	9.13	2.06	7.58	13.20	603.44	11.25	0.48	7.70	0.71	80.18	208.00	207.00	70.90	16	28	13672	0.40	0.0000512	5.1180565	3	-0.0312402	0	0.4760000	0.000000000	5.6619364	-1.2763342	-0.5438799	6.3213435	-1.2032870
284	S?o Tom?	4126108	218.116	13	83.12	8.34	1.82	7.15	17.34	643.61	7.11	0.39	7.90	0.73	100.00	93.90	93.90	0.00	8	0	5425	0.20	0.0000513	5.1260458	3	0.3931806	0	0.1140000	0.017052779	6.8136526	-0.8130204	-1.6876068	7.0223956	-1.8963498
285	Ivatuba	4111605	94.931	15	76.21	9.00	1.75	5.38	9.50	685.35	9.90	0.44	7.90	0.77	100.00	39.60	39.60	40.30	6	16	2930	0.00	0.0000705	7.0490792	4	0.1117002	0	0.2470000	0.007091528	6.7203374	0.2507144	0.3287418	6.5963606	0.4527186
286	Doutor Camargo	4107306	117.958	15	87.66	12.92	1.49	7.64	12.12	630.42	8.70	0.40	7.90	0.75	58.83	35.10	35.10	36.60	9	11	5802	0.60	0.0000709	7.0852007	4	0.1879077	0	0.1240000	0.007091528	6.7053244	0.0694928	0.3798763	6.6153711	0.4698296
287	Floresta	4107900	161.646	15	92.23	9.05	1.60	7.59	14.55	645.15	6.56	0.37	7.10	0.74	95.22	26.20	26.20	25.80	7	20	5757	0.00	0.0000732	7.3195467	4	0.1505372	0	0.2270000	0.007091528	6.7639266	0.5163455	0.5556201	6.7220845	0.5974622
288	Tapejara	4126801	597.395	13	90.19	7.95	2.12	6.22	14.58	584.21	8.46	0.41	11.80	0.70	68.60	108.00	108.00	34.00	22	3	14933	0.60	0.0000611	6.1068702	3	0.1324462	2	0.0380000	0.020195094	6.5067367	0.4825332	-0.3998665	6.7665049	-0.6596347
289	Rondon	4122602	551.489	13	79.99	8.86	2.02	7.35	13.95	718.28	7.28	0.41	10.40	0.71	81.46	120.00	120.00	39.10	19	31	9187	0.80	0.0000574	5.7378519	3	0.0333568	0	0.3990000	0.020195094	6.4601617	-0.6966700	-0.7223098	6.9126184	-1.1747665
290	Nova Ol?mpia	4117206	134.871	12	85.14	11.92	1.97	8.90	13.61	617.38	7.49	0.40	13.00	0.71	100.00	48.50	210.00	50.00	6	16	5468	0.40	0.0000594	5.9411204	3	0.1469612	0	0.1310000	0.010233843	6.1174634	0.2395983	-0.1763430	6.2908191	-0.3496987
291	Santo Ant?nio do Para?so	4124301	163.340	18	75.66	9.55	2.40	5.87	13.82	558.05	11.10	0.49	13.30	0.72	100.00	79.90	79.90	52.90	4	13	2363	0.00	0.0000723	7.2263549	4	0.3210077	0	0.0610000	0.005775895	6.1003866	0.1432689	1.1259683	6.0354424	1.1909125
292	Ibipor?	4109807	297.631	17	95.22	8.32	1.46	7.63	14.22	684.29	14.07	0.48	7.20	0.73	99.15	16.30	16.30	14.50	75	127	48109	3.00	0.0000862	8.6158092	5	1.3752860	1	0.0170000	0.005775895	6.8019818	0.8952826	1.8138274	6.5435780	2.0722312
293	Corn?lio Proc?pio	4106407	635.671	18	94.42	9.87	1.80	7.95	11.48	819.87	12.65	0.49	6.40	0.76	95.85	68.30	68.30	6.10	158	195	47555	5.00	0.0000814	8.1438283	5	1.5102812	1	0.0010000	0.005775895	6.0678137	-0.1149892	2.0760146	6.6388852	1.5049431
294	Mau? da Serra	4115754	107.303	16	81.98	5.83	2.51	6.95	15.61	475.41	13.07	0.49	12.20	0.65	99.94	50.90	78.80	67.70	9	0	8571	0.40	0.0000602	6.0161577	3	-0.1943080	0	0.0600000	0.032811074	6.6773788	-1.6162237	-0.6612211	7.1406641	-1.1245064
295	Pinh?o	4119301	2003.726	5	50.71	5.41	2.53	5.47	16.95	453.90	20.91	0.54	11.70	0.65	55.85	51.20	218.00	50.90	36	91	30295	1.40	0.0000703	7.0250632	4	-0.2305998	4	0.0390000	0.009008783	6.1877594	1.4704245	0.8373038	6.1495776	0.8754856
296	Santo Ant?nio do Sudoeste	4124400	325.743	8	72.57	8.63	2.21	5.67	11.80	567.04	18.48	0.52	11.10	0.67	85.91	163.00	163.00	163.00	31	45	19111	1.20	0.0000300	2.9984446	1	1.8733890	2	0.0260000	0.000000000	5.9163360	-2.1165006	-2.9178914	5.8973569	-2.8989123
297	Salgado Filho	4122800	187.640	8	51.19	9.74	1.91	7.46	15.16	556.45	11.45	0.46	11.60	0.70	100.00	186.00	186.00	186.00	9	0	4470	0.00	0.0000580	5.8027589	3	0.2437112	0	0.0860000	0.011912562	6.1219236	0.2255697	-0.3191647	6.4198531	-0.6170942
298	Pinhal de S?o Bento	4119251	98.123	8	44.42	7.77	2.35	4.77	14.32	514.86	6.88	0.37	9.10	0.70	100.00	146.00	146.00	146.00	4	0	2617	0.00	0.0000425	4.2549570	2	0.4486105	0	0.2660000	0.000000000	6.0257837	-1.6288451	-1.7708267	6.2631535	-2.0081965
299	Brasil?ndia do Sul	4103370	291.439	12	67.93	11.41	1.84	12.76	14.67	541.76	10.27	0.46	16.80	0.68	100.00	63.20	110.00	61.40	7	0	3213	0.00	0.0000456	4.5583007	2	0.9932125	0	0.0560000	0.010233843	6.0249439	-0.5672299	-1.4666432	5.9009241	-1.3426234
300	Pato Bragado	4118451	136.648	20	62.07	10.00	1.50	7.93	10.44	824.89	8.54	0.43	3.40	0.75	96.59	111.00	111.00	64.20	11	25	4891	0.00	0.0000500	5.0022331	3	0.3546023	0	0.2860000	0.000000000	6.4896660	-0.9510360	-1.4874329	6.7556366	-1.7534035
301	Catanduvas	4105003	587.257	10	52.36	7.61	2.22	5.16	10.80	528.57	19.13	0.54	15.00	0.68	82.86	55.50	55.50	55.50	15	0	9996	0.00	0.0000589	5.8930705	3	0.3625049	2	0.0040000	0.006947548	5.8001806	1.0867090	0.0928899	5.7984182	0.0946523
302	Capanema	4104501	418.265	8	60.19	9.69	1.81	7.14	12.04	698.24	10.87	0.45	6.80	0.71	93.67	120.00	120.00	120.00	33	47	18596	1.60	0.0000736	7.3587385	4	0.1056977	0	0.3490000	0.000000000	6.2676345	0.7562836	1.0911040	6.4092763	0.9494622
303	Santa L?cia	4123824	128.806	10	64.61	11.11	2.46	8.26	10.76	574.48	11.35	0.45	13.10	0.69	100.00	62.80	62.80	58.90	4	0	3850	0.20	0.0000650	6.5042463	4	-0.0039676	0	0.4600000	0.006947548	6.0456081	0.3176685	0.4586382	6.0945966	0.4096497
304	Matinhos	4115705	115.330	1	99.49	7.81	2.35	6.06	15.43	799.30	14.41	0.49	4.30	0.74	59.42	107.00	107.00	45.30	34	12	27474	1.40	0.0000807	8.0732214	5	0.7755806	0	0.0900000	0.007960706	7.3515466	0.5672424	0.7216748	6.8858813	1.1873401
305	Paranagu?	4118204	813.729	1	96.38	5.89	2.18	6.06	16.16	749.42	16.21	0.52	3.60	0.75	55.36	87.60	87.60	2.30	168	223	140588	13.40	0.0000791	7.9087452	4	0.7929872	1	0.0110000	0.018355784	7.4171681	0.1196058	0.4915771	7.3195405	0.5892047
306	Salto do Lontra	4123006	312.444	8	54.28	7.94	1.78	5.01	14.14	645.25	11.57	0.46	9.00	0.72	100.00	128.00	128.00	34.90	27	27	13387	0.40	0.0000438	4.3793938	2	0.6996503	0	0.0930000	0.000000000	6.1161748	-1.2229859	-1.7367810	6.1979555	-1.8185617
307	Santa Izabel do Oeste	4123808	322.277	8	43.57	9.28	1.78	6.26	9.92	528.49	12.33	0.45	10.80	0.70	99.13	114.00	114.00	114.00	21	32	12644	0.40	0.0000502	5.0178265	3	0.3029305	0	0.2210000	0.000000000	6.0123229	-0.7944936	-0.9944964	6.0220900	-1.0042635
308	Cruz Machado	4106803	1477.013	6	33.58	7.46	2.10	6.90	12.73	410.38	27.42	0.55	4.90	0.66	59.55	53.10	282.00	371.00	11	35	18470	0.80	0.0000487	4.8661489	3	0.1322047	0	0.3740000	0.009008783	6.5081759	-1.4817366	-1.6420270	6.6653421	-1.7991932
309	In?cio Martins	4110201	938.560	4	57.46	6.20	2.67	7.27	15.07	377.59	17.96	0.52	10.20	0.60	89.50	138.00	138.00	53.40	22	0	11131	0.60	0.0000717	7.1683007	4	0.0391476	0	0.4330000	0.009008783	6.3507626	0.6759006	0.8175381	6.3328330	0.8354677
310	Sulina	4126652	174.682	7	40.95	11.87	1.58	10.10	11.88	551.31	14.73	0.47	10.10	0.69	100.00	79.90	79.90	206.00	8	0	3395	0.20	0.0000404	4.0361832	2	1.5239957	2	0.0110000	0.011912562	6.1816205	-1.0760484	-2.1454373	6.5044123	-2.4682291
311	Saudade do Igua?u	4126272	149.391	7	49.78	7.78	2.33	6.05	13.79	604.35	13.70	0.47	8.10	0.70	100.00	78.50	78.50	190.00	5	0	5101	0.40	0.0000569	5.6861259	3	0.5181247	2	0.0280000	0.011912562	6.2381081	0.6539327	-0.5519822	6.7027581	-1.0166322
312	Rio Bonito do Igua?u	4122156	686.817	5	24.32	5.89	2.65	6.29	15.16	401.18	18.99	0.51	11.40	0.63	83.59	128.00	154.00	15.20	12	0	14115	0.80	0.0000547	5.4662569	3	0.5036188	2	0.0080000	0.000000000	5.8574252	0.3199928	-0.3911683	5.8619731	-0.3957162
313	Contenda	4106209	295.806	2	58.09	6.81	2.07	5.62	12.95	608.21	12.53	0.48	5.70	0.68	74.69	47.50	68.60	35.30	16	16	15903	0.60	0.0000654	6.5445971	4	0.0597184	0	0.0590000	0.014657525	7.2602595	-1.0331042	-0.7156624	7.0449476	-0.5003505
314	Boa Esperan?a do Igua?u	4103024	150.990	8	34.48	7.38	1.83	6.15	13.39	508.96	16.63	0.45	8.50	0.70	100.00	123.00	123.00	37.50	5	0	2806	0.00	0.0000405	4.0485318	2	1.5253555	2	0.0100000	0.000000000	6.0222788	-0.9441487	-1.9737470	6.1633017	-2.1147699
315	Sao Carlos do Iva?	4124608	225.051	14	89.38	8.92	2.26	7.80	13.65	632.85	7.93	0.40	11.20	0.68	97.45	70.40	70.40	32.50	7	16	6228	0.60	0.0000686	6.8557064	4	-0.0171021	0	0.4310000	0.007091528	6.3895299	0.5941763	0.4661765	6.3272226	0.5284838
316	Laranjeiras do Sul	4113304	668.347	5	81.33	7.78	1.80	7.58	15.34	636.83	21.73	0.55	8.60	0.71	95.37	113.00	139.00	1.30	76	121	31129	2.00	0.0000680	6.7976839	4	-0.0316304	0	0.3910000	0.000000000	5.7925600	0.6614114	1.0051239	6.0734056	0.7242783
317	Marquinho	4115457	509.783	5	10.52	6.97	2.41	5.04	15.31	359.19	17.26	0.51	13.60	0.61	100.00	148.00	180.00	47.60	3	0	5070	0.20	0.0000648	6.4769947	4	0.0073014	0	0.3400000	0.000000000	5.5371152	0.0388748	0.9398795	5.6891487	0.7878460
318	Fazenda Rio Grande	4107652	116.776	2	92.96	3.78	2.28	5.91	19.88	639.89	15.05	0.49	4.30	0.72	69.86	50.90	50.90	18.00	44	48	81886	6.20	0.0000873	8.7318541	5	1.6786087	1	0.0060000	0.022618231	7.6928734	0.5076163	1.0389807	7.4375959	1.2942582
319	Iretama	4110805	571.003	11	58.25	10.07	2.36	6.78	13.46	605.35	18.32	0.58	16.60	0.67	81.61	65.80	152.00	62.40	10	31	10943	0.40	0.0000503	5.0303299	3	0.2633058	0	0.2560000	0.009961251	5.6817112	-0.7970935	-0.6513813	5.7811491	-0.7508192
320	Terra Roxa	4127403	800.728	20	76.38	10.13	1.83	7.53	12.01	607.69	9.69	0.43	10.10	0.71	50.14	136.00	136.00	29.90	33	0	16764	1.00	0.0000596	5.9576548	3	0.1122998	0	0.1510000	0.000000000	6.1272531	0.1781168	-0.1695983	6.1276230	-0.1699682
321	Quarto Centen?rio	4120655	322.458	11	59.97	9.31	2.15	6.96	12.28	719.34	19.35	0.61	14.00	0.71	100.00	89.00	173.00	106.00	5	0	4854	0.60	0.0000720	7.2024797	4	-0.4220755	4	0.0270000	0.010233843	6.1748417	2.0206438	1.0276380	6.0119177	1.1905620
322	Imba?	4110078	331.662	21	62.62	7.25	2.68	6.45	15.39	414.83	10.69	0.43	17.20	0.62	49.32	107.00	107.00	22.40	8	0	11617	1.00	0.0000600	5.9976010	3	0.0587034	0	0.3550000	0.000000000	5.4290755	0.2039331	0.5685255	5.4655801	0.5320209
323	Rancho Alegre D'Oeste	4121356	239.927	11	80.89	9.76	2.34	5.93	9.76	521.59	10.03	0.45	14.90	0.70	100.00	90.40	190.00	133.00	5	0	2889	0.00	0.0000774	7.7397384	4	-0.1893052	0	0.2930000	0.020195094	6.1572961	1.6287747	1.5824423	6.4594888	1.2802496
324	Ivaipor?	4111506	430.916	22	86.24	10.46	1.75	8.96	12.11	653.73	14.77	0.49	10.60	0.73	61.23	166.00	166.00	166.00	89	186	31939	3.00	0.0000582	5.8214919	3	0.1039388	0	0.2700000	0.000000000	5.4749960	-0.0811701	0.3464959	6.0016381	-0.1801462
325	Pira? do Sul	4119400	1406.688	3	68.74	8.17	2.56	6.46	14.34	629.09	16.50	0.56	6.00	0.71	30.62	82.30	82.30	81.80	35	27	23838	1.20	0.0000558	5.5783517	3	0.1102769	0	0.3250000	0.003332767	5.9356162	-0.5821458	-0.3572645	6.5206486	-0.9422969
326	Jaguaria?va	4112009	1447.718	3	86.00	5.88	2.29	6.07	15.66	603.84	15.11	0.52	7.10	0.74	42.22	124.00	124.00	123.00	54	79	32903	3.20	0.0000611	6.1078827	3	0.0687420	0	0.2320000	0.000000000	5.7819471	0.2033844	0.3259356	6.3148015	-0.2069188
327	Goioer?	4108601	564.605	11	86.99	9.41	1.83	7.90	13.48	689.61	13.43	0.49	9.10	0.73	98.81	169.00	169.00	82.70	64	86	29264	2.00	0.0000443	4.4322250	2	0.9615082	2	0.0320000	0.020195094	6.3720495	-1.1370073	-1.9398245	6.9335080	-2.5012830
328	Boa Esperan?a	4103008	311.459	11	57.79	10.42	1.53	6.14	11.19	567.54	13.14	0.48	14.10	0.72	100.00	165.00	165.00	134.00	7	10	4619	0.20	0.0000711	7.1140019	4	0.0822660	0	0.3340000	0.009961251	5.9793003	0.5769604	1.1347016	6.0907466	1.0232553
329	Farol	4107553	289.574	11	58.12	9.19	1.96	7.52	13.02	516.93	13.57	0.50	14.90	0.72	100.00	114.00	114.00	48.50	3	0	3415	0.20	0.0000683	6.8294597	4	0.0034650	0	0.4880000	0.009961251	6.0904654	0.5419588	0.7389943	6.0111231	0.8183366
330	Palotina	4117909	652.564	20	85.93	8.18	1.58	6.17	13.98	884.56	12.71	0.48	6.30	0.77	89.02	103.00	103.00	63.80	94	69	28875	1.80	0.0000528	5.2846209	3	0.1478532	0	0.3040000	0.000000000	6.2770725	-0.8299309	-0.9924516	6.4256339	-1.1410130
331	Gua?ra	4108809	569.319	20	91.86	8.24	1.98	7.24	13.86	767.72	22.68	0.58	9.80	0.72	57.28	148.00	148.00	1.00	63	88	30367	1.00	0.0000604	6.0399736	3	0.0896778	0	0.2670000	0.000000000	6.1104603	0.2514233	-0.0704867	5.9491385	0.0908351
332	Terra Boa	4127205	324.293	11	82.73	10.03	1.67	7.12	13.83	649.44	7.24	0.40	8.70	0.73	99.08	77.80	77.80	44.90	25	65	15539	0.40	0.0000576	5.7578120	3	0.0370804	0	0.3760000	0.017052779	6.7465083	-0.6690205	-0.9886963	6.9475247	-1.1897127
333	Kalor?	4113106	193.088	16	71.42	14.05	1.56	9.98	11.97	527.37	7.96	0.40	9.90	0.72	100.00	62.60	118.00	81.20	7	23	4573	0.40	0.0000867	8.6715645	5	0.8188998	0	0.0930000	0.034126707	7.2967739	1.1937377	1.3747906	7.4813808	1.1901837
334	Marumbi	4115507	208.668	16	68.24	10.30	1.87	8.22	11.80	642.08	8.86	0.46	13.30	0.72	100.00	41.60	96.80	60.10	12	21	4435	0.20	0.0000571	5.7140816	3	-0.1480292	0	0.2180000	0.034126707	7.3170119	-1.3503846	-1.6029303	7.1576746	-1.4435930
335	Cianorte	4105508	810.742	13	89.03	7.95	1.75	5.81	13.89	824.41	8.31	0.41	5.10	0.76	78.39	76.70	76.70	1.00	157	98	69801	3.60	0.0000456	4.5565130	2	0.7655033	0	0.0780000	0.020195094	6.8834314	-1.2801834	-2.3269184	7.3786764	-2.8221634
336	Sapopema	4126207	678.071	18	52.73	8.00	2.38	7.76	10.27	601.53	19.84	0.58	17.10	0.66	99.63	127.00	127.00	110.00	10	19	6757	0.00	0.0000428	4.2839061	2	0.3713892	0	0.2540000	0.000000000	5.4147100	-1.4310219	-1.1308039	5.3297264	-1.0458203
337	Pinhal?o	4119202	220.243	19	63.14	9.38	1.81	8.74	14.04	545.44	11.17	0.49	11.80	0.70	100.00	177.00	177.00	117.00	13	27	6136	0.20	0.0000473	4.7344355	2	0.7905207	0	0.0620000	0.000000000	5.4300918	-0.5303380	-0.6956563	5.9494526	-1.2150171
338	Japira	4112306	187.640	19	55.74	9.52	2.22	6.33	11.27	530.34	11.60	0.48	12.00	0.70	100.00	174.00	174.00	542.00	6	0	4863	0.60	0.0000535	5.3462662	3	0.3454957	0	0.1260000	0.000000000	5.3896091	-0.2155981	-0.0433429	5.9244377	-0.5781715
339	Wenceslau Braz	4128500	393.527	19	80.37	9.24	2.22	9.78	13.96	570.29	16.23	0.52	11.40	0.69	90.92	216.00	216.00	105.00	29	33	19217	1.20	0.0000451	4.5078710	2	0.9081916	0	0.0580000	0.000000000	5.4770705	-0.7504785	-0.9691995	5.9056973	-1.3978263
340	S?o Jorge do Patroc?nio	4125357	402.124	12	58.58	11.70	1.94	9.20	12.48	733.99	7.26	0.40	8.70	0.68	99.86	78.50	179.00	77.10	13	20	5570	0.60	0.0000823	8.2252758	5	0.4772604	0	0.2100000	0.010233843	6.2180285	1.2271359	2.0072473	6.6858238	1.5394520
341	Esperan?a Nova	4107520	143.144	12	38.17	13.60	1.71	6.68	12.85	576.61	8.44	0.39	12.10	0.69	100.00	68.40	193.00	67.10	3	0	1909	0.00	0.0000828	8.2843802	5	0.4046859	0	0.2450000	0.010233843	6.1312440	1.4800545	2.1531362	6.3576819	1.9266983
342	Itamb?	4111100	244.127	15	94.90	9.55	1.45	8.75	11.18	581.21	6.52	0.36	12.80	0.75	100.00	37.70	37.70	43.20	9	16	6020	0.60	0.0000545	5.4527566	3	-0.2438817	0	0.1560000	0.007091528	6.6724477	-1.3653877	-1.2196911	6.2039372	-0.7511806
343	Rio Bom	4122107	177.521	16	60.20	13.29	2.32	8.57	11.23	512.45	10.52	0.44	7.90	0.73	99.34	49.20	99.30	65.90	5	0	3313	0.60	0.0000746	7.4648685	4	0.7543677	1	0.0060000	0.027035179	7.2373488	-0.7122514	0.2275197	7.3510203	0.1138482
344	Novo Itacolomi	4117297	161.065	16	56.17	11.71	1.48	7.91	9.98	551.33	7.88	0.38	10.10	0.71	100.00	32.00	91.80	71.90	5	0	2819	0.40	0.0000738	7.3800252	4	0.5186178	1	0.0220000	0.027035179	7.3241021	-0.3640083	0.0559231	7.1926122	0.1874130
345	Tamarana	4126678	470.907	17	47.77	7.35	2.60	4.74	12.41	387.77	18.14	0.48	15.50	0.62	100.00	51.90	51.90	66.00	17	21	12071	1.00	0.0000856	8.5558670	5	0.8470204	0	0.0990000	0.032811074	6.6392717	1.1948287	1.9165953	6.7599978	1.7958692
346	Londrina	4113700	1655.317	17	97.40	8.68	1.65	6.43	13.39	1062.64	15.46	0.52	4.20	0.78	69.32	4.50	4.50	4.00	1228	1728	509916	45.40	0.0000802	8.0153128	5	1.2591239	1	0.0010000	0.005775895	7.0568072	-0.1232835	0.9585056	6.7946001	1.2207127
347	Rancho Alegre	4121307	168.014	18	87.74	11.98	2.27	6.47	11.70	581.35	14.29	0.51	9.90	0.71	76.55	55.00	55.00	47.30	5	16	3999	0.20	0.0000762	7.6174006	4	0.9971104	1	0.0010000	0.021243560	6.8393643	-0.6528101	0.7780363	6.8872624	0.7301382
348	Sertaneja	4126405	448.970	18	87.76	11.66	1.58	8.93	13.75	720.32	14.80	0.53	8.50	0.73	100.00	74.50	74.50	30.20	13	26	5840	0.40	0.0000916	9.1603053	5	2.1928859	1	0.0020000	0.005775895	6.6699829	1.1188468	2.4903224	6.4136948	2.7466105
349	Le?polis	4113403	344.214	18	57.93	9.67	2.05	7.62	9.52	475.07	7.62	0.39	11.90	0.71	100.00	86.30	86.30	20.60	5	0	4204	0.20	0.0000933	9.3342013	5	2.4851200	1	0.0080000	0.005775895	6.2375344	1.2721987	3.0966669	6.2179927	3.1162086
350	Santa Mariana	4123907	425.565	18	66.91	11.76	2.05	9.39	9.55	558.49	10.49	0.44	13.50	0.70	60.69	94.00	94.00	14.20	16	36	12244	0.60	0.0000793	7.9340506	4	1.0518961	1	0.0120000	0.005775895	5.8117924	0.2451168	2.1222582	6.0269032	1.9071474
351	Planaltina do Paran?	4119707	356.677	14	67.72	10.16	2.23	6.82	11.53	554.48	10.03	0.43	11.70	0.71	100.00	141.00	141.00	69.20	4	15	4010	0.80	0.0000773	7.7252616	4	0.3804650	0	0.1210000	0.000000000	5.7424041	0.8906927	1.9828575	5.9766140	1.7486476
352	Bela Vista do Para?so	4102802	245.597	17	94.14	11.20	1.89	11.05	14.39	705.85	11.37	0.47	10.60	0.72	100.00	43.00	43.00	38.70	33	26	15243	0.80	0.0000829	8.2907619	5	1.0925706	1	0.0100000	0.021243560	7.1821432	0.5492890	1.1086187	6.8698113	1.4209506
353	Santa Isabel do Iva?	4123709	348.584	14	80.62	12.13	1.77	9.18	13.21	603.07	8.70	0.41	13.20	0.72	100.00	180.00	180.00	102.00	13	27	8699	0.40	0.0000553	5.5252689	3	0.1132871	0	0.3450000	0.010233843	5.8749973	-0.5403790	-0.3497284	6.2534473	-0.7281784
354	Loanda	4113502	721.997	14	90.91	8.84	2.10	7.13	13.28	719.55	10.86	0.47	7.30	0.73	75.14	147.00	147.00	77.20	41	119	20830	1.80	0.0000657	6.5683171	4	0.0260693	0	0.1760000	0.000000000	5.7424148	-0.1506044	0.8259023	6.3639276	0.2043895
355	Cambar?	4103602	371.484	19	93.63	9.95	1.77	7.82	11.51	658.25	12.70	0.48	7.70	0.72	74.40	138.00	138.00	19.70	28	100	24385	2.60	0.0001114	11.1444687	6	5.5747538	1	0.0010000	0.000000000	5.7167645	2.3713611	5.4277042	6.2983724	4.8460963
356	Itambarac?	4111001	207.427	18	75.16	10.45	2.11	9.87	11.47	496.67	9.88	0.42	15.90	0.69	100.00	119.00	119.00	49.20	5	21	6892	0.40	0.0000715	7.1531742	4	0.5004878	1	0.0280000	0.000000000	5.5275101	-0.3696210	1.6256641	5.5967307	1.5564435
357	Miraselva	4116000	89.989	17	78.80	11.82	1.58	9.49	7.38	594.68	7.75	0.39	9.30	0.75	100.00	80.20	80.20	61.30	4	10	1890	0.20	0.0000792	7.9213803	4	0.7731401	0	0.0560000	0.039902602	7.6453405	0.0402402	0.2760398	7.7607183	0.1606620
358	S?o Jo?o do Caiu?	4124905	305.378	14	85.25	9.63	2.11	10.08	11.40	519.94	12.51	0.47	13.70	0.66	98.36	98.10	98.10	37.30	5	17	5998	0.00	0.0000687	6.8744834	4	-0.0296096	0	0.4020000	0.000000000	5.7640276	0.8329342	1.1104558	5.7552972	1.1191862
359	Florest?polis	4108007	246.831	17	93.96	8.10	2.09	8.47	13.33	553.45	5.76	0.34	12.00	0.70	99.43	72.60	72.60	69.00	16	22	11417	1.00	0.0000712	7.1247273	4	0.3826705	1	0.0160000	0.032811074	7.3581317	-0.6489955	-0.2334044	7.2746726	-0.1499453
360	Porecatu	4120002	291.345	17	80.64	9.70	1.67	7.67	10.77	715.67	8.78	0.43	9.00	0.74	82.08	98.30	98.30	89.40	24	49	14144	1.20	0.0000727	7.2700836	4	0.3247155	0	0.1490000	0.005775895	7.0281716	0.0974131	0.2419120	6.4635571	0.8065265
361	Alvorada do Sul	4100806	427.427	17	71.36	9.55	2.39	6.53	7.64	593.94	15.78	0.49	10.40	0.71	100.00	67.90	67.90	63.20	11	21	9922	0.60	0.0000746	7.4585725	4	0.4788099	0	0.0790000	0.021243560	7.1367141	-0.0306595	0.3218584	6.8181505	0.6404220
362	Porto Rico	4120200	226.429	14	69.72	8.46	1.71	8.45	9.21	580.87	11.82	0.49	11.80	0.74	100.00	181.00	181.00	112.00	4	9	2528	0.20	0.0000610	6.1027441	3	0.0580463	0	0.2790000	0.000000000	5.6124687	0.2496139	0.4902754	5.9391552	0.1635889
363	S?o Pedro do Paran?	4125902	254.921	14	65.48	10.36	2.23	7.18	14.37	541.57	7.95	0.40	12.20	0.70	100.00	171.00	171.00	102.00	4	0	2512	0.00	0.0000735	7.3452898	4	-0.0122957	0	0.4990000	0.000000000	5.5827384	1.1501383	1.7625514	5.9640585	1.3812313
364	Marilena	4115002	231.985	14	72.67	9.86	2.20	7.32	14.23	458.19	6.62	0.36	12.40	0.68	100.00	152.00	152.00	83.70	7	23	6804	0.40	0.0000649	6.4895935	4	0.0212090	0	0.2000000	0.000000000	5.5709449	-0.3577735	0.9186486	5.9669256	0.5226679
365	Nova Londrina	4117107	270.565	14	91.94	8.82	1.97	7.58	13.16	774.72	11.08	0.50	8.40	0.76	100.00	146.00	146.00	77.10	16	22	13000	0.60	0.0000764	7.6424467	4	0.4779461	0	0.0700000	0.000000000	5.5729631	0.5117417	2.0694836	6.2603267	1.3821200
366	Jardim Olinda	4112603	128.982	14	71.04	9.23	2.16	8.43	13.42	510.46	10.56	0.44	11.60	0.68	100.00	132.00	132.00	97.10	2	0	1439	0.00	0.0000453	4.5325779	2	-0.5372153	0	0.2650000	0.000000000	5.7791174	-2.2899821	-1.2465395	5.9773191	-1.4447412
367	Altamira do Paran?	4100459	388.488	11	49.58	9.08	2.38	5.33	14.38	504.11	23.27	0.58	18.10	0.67	100.00	118.00	208.00	146.00	8	19	4040	0.00	0.0000223	2.2343872	1	3.7881132	2	0.0020000	0.000000000	5.2651749	-1.9435314	-3.0307877	5.1843738	-2.9499866
368	Marmeleiro	4115408	387.949	8	63.48	8.63	1.81	5.56	11.46	745.72	16.18	0.51	7.60	0.72	99.25	187.00	187.00	10.40	27	82	13742	1.60	0.0000907	9.0737970	5	2.0962701	1	0.0160000	0.011912562	6.5795239	0.9503619	2.4942731	6.7089768	2.3648202
369	Renascen?a	4121604	425.930	8	51.16	7.75	2.01	6.30	12.31	830.82	23.99	0.58	9.40	0.73	100.00	193.00	193.00	193.00	14	0	6857	0.20	0.0000884	8.8394534	5	1.0297407	0	0.0860000	0.011912562	6.6831820	1.5247459	2.1562714	6.4214245	2.4180289
370	Manfrin?polis	4114351	214.909	8	20.85	8.31	2.76	5.90	8.84	432.62	16.46	0.47	12.20	0.65	100.00	161.00	161.00	161.00	5	0	3170	0.60	0.0000758	7.5751427	4	0.1422296	0	0.3410000	0.011912562	6.2005999	0.9537150	1.3745428	6.2858757	1.2892670
371	Palmas	4117602	1565.849	7	92.79	5.06	2.59	5.72	19.27	568.07	19.25	0.55	9.20	0.66	46.48	88.30	88.30	74.50	91	91	43311	2.00	0.0000506	5.0599605	3	0.9271064	2	0.0140000	0.000000000	6.1331839	0.1687413	-1.0732234	6.0580854	-0.9981249
372	General Carneiro	4108502	1072.213	6	70.01	6.05	2.74	5.48	14.32	415.91	13.31	0.49	10.50	0.65	90.10	42.20	271.00	40.90	14	29	14278	0.80	0.0000437	4.3715285	2	1.4654113	2	0.0240000	0.001957989	6.1361512	-0.4454862	-1.7646227	6.1089228	-1.7373943
373	Teixeira Soares	4127007	901.727	4	46.64	6.98	2.40	5.83	11.22	532.16	15.24	0.52	4.90	0.67	97.86	53.70	53.70	38.50	17	17	10442	0.60	0.0000844	8.4403075	5	0.8932752	1	0.0410000	0.003332767	6.4907861	1.0675220	1.9495214	6.6407252	1.7995823
374	Pontal do Paran?	4119954	201.940	1	99.15	8.21	2.35	6.79	13.93	772.19	14.42	0.51	4.80	0.74	93.78	102.00	97.90	29.50	23	0	19918	1.20	0.0000851	8.5115438	5	1.3116668	0	0.0750000	0.007960706	7.3185871	0.6942526	1.1929567	6.8402158	1.6713280
375	Primeiro de Maio	4120507	411.326	17	93.09	11.27	1.42	7.77	8.13	580.45	13.48	0.48	9.60	0.70	98.87	69.90	69.90	65.40	19	24	10948	1.00	0.0000761	7.6145646	4	0.9298416	1	0.0050000	0.021243560	7.0164736	-0.5530023	0.5980910	6.9273987	0.6871659
376	Nova F?tima	4117008	283.233	18	81.12	9.49	1.94	7.41	10.40	546.51	10.48	0.45	14.70	0.69	90.73	98.00	98.00	36.80	13	16	8187	0.80	0.0000931	9.3064528	5	1.4621432	1	0.0260000	0.005775895	5.9112399	2.0387006	3.3952129	5.9178446	3.3886082
377	Realeza	4121406	355.499	8	72.20	9.20	1.61	7.15	13.29	695.40	10.48	0.44	7.70	0.72	75.27	96.30	96.30	92.50	49	29	16330	1.80	0.0000615	6.1484072	3	0.0107694	0	0.4450000	0.000000000	6.0797041	-0.1158013	0.0687031	6.3335419	-0.1851347
378	Porto Vitoria	4120309	210.448	6	55.60	8.83	2.21	8.46	14.98	517.86	11.32	0.45	5.60	0.69	100.00	21.80	250.00	20.50	7	0	3948	0.00	0.0000434	4.3378500	2	1.3714407	2	0.0430000	0.001957989	6.3265464	-0.7351324	-1.9886964	6.5864182	-2.2485682
379	Iracema do Oeste	4110656	81.896	10	77.66	11.91	2.31	3.51	6.24	518.30	10.09	0.41	13.30	0.71	100.00	85.10	85.10	85.10	5	0	2563	0.00	0.0000456	4.5608548	2	1.7391817	2	0.0060000	0.006947548	6.2389471	0.2073315	-1.6780923	6.0963548	-1.5355000
380	Jesu?tas	4112751	249.421	10	67.44	12.77	1.68	7.05	11.35	544.66	10.39	0.43	10.80	0.71	96.80	92.90	92.90	92.20	13	25	8922	0.00	0.0000408	4.0805437	2	1.5591444	2	0.0180000	0.017181392	6.4023802	-1.0290151	-2.3218365	6.7114223	-2.6308786
381	Iguara?u	4110003	163.784	15	89.38	8.29	1.89	6.18	15.46	650.69	8.66	0.42	8.20	0.76	99.39	34.00	34.00	31.60	3	0	3967	0.00	0.0000741	7.4123004	4	0.4674325	1	0.0500000	0.022559193	7.3237398	-0.1836963	0.0885606	7.1816084	0.2306920
382	Guapirama	4109005	188.399	19	74.53	8.35	1.85	7.31	14.11	497.32	11.63	0.47	13.20	0.70	100.00	164.00	164.00	40.00	3	16	3793	0.40	0.0000798	7.9824386	4	0.2282733	0	0.2910000	0.000000000	5.4247931	1.4909242	2.5576455	5.8147454	2.1676932
383	Mercedes	4115853	197.868	20	48.34	10.36	1.87	8.84	9.78	645.39	11.12	0.42	3.80	0.74	100.00	102.00	102.00	60.30	12	0	5006	0.60	0.0000523	5.2347212	3	0.0529742	0	0.4180000	0.000000000	6.3503893	-1.1275483	-1.1156681	6.6783583	-1.4436371
384	Formosa do Oeste	4108205	275.524	10	65.91	13.00	1.35	9.11	10.31	588.65	9.35	0.42	10.30	0.72	100.00	107.00	107.00	112.00	11	38	7476	1.00	0.0000318	3.1810973	1	2.1278548	2	0.0030000	0.010233843	6.2952423	-1.8730654	-3.1141450	6.5070911	-3.3259938
385	Ver?	4128609	313.295	8	41.65	9.61	1.62	6.57	12.39	654.09	13.64	0.48	10.60	0.72	98.35	181.00	181.00	181.00	14	21	7933	1.00	0.0000702	7.0192007	4	-0.0747285	0	0.2960000	0.011912562	6.4003844	0.8604419	0.6188163	6.4761731	0.5430276
386	Bom Sucesso do Sul	4103222	196.569	7	48.01	9.72	1.91	5.34	13.05	612.98	32.22	0.56	1.90	0.74	100.00	27.90	27.90	213.00	4	0	3208	0.40	0.0000687	6.8722715	4	0.1305285	0	0.1510000	0.011912562	6.8790259	-0.3617696	-0.0067544	6.9736506	-0.1013791
387	Nova Esperan?a do Sudoeste	4116950	207.219	8	34.21	8.45	2.22	6.13	13.22	664.87	17.16	0.50	9.40	0.71	100.00	143.00	143.00	143.00	9	10	5185	0.20	0.0000676	6.7565539	4	-0.0033760	0	0.4660000	0.011912562	6.2937937	0.3317170	0.4627602	6.5296260	0.2269279
388	Ribeir?o do Pinhal	4121901	376.246	18	81.91	10.66	2.21	8.08	12.45	558.01	13.70	0.51	14.20	0.70	58.16	131.00	131.00	69.10	23	49	13528	1.40	0.0000786	7.8551382	4	0.6606553	1	0.0240000	0.000000000	5.5177105	0.7466863	2.3374277	5.6909380	2.1642002
389	Nova America Da Colina	4116604	129.230	18	72.57	8.65	1.98	7.87	10.96	470.08	6.37	0.36	13.00	0.70	100.00	72.10	72.10	34.20	3	0	3421	0.20	0.0000961	9.6098606	6	2.5932437	1	0.0010000	0.021243560	6.4828972	1.4589378	3.1269634	6.7305877	2.8792729
390	Bela Vista da Caroba	4102752	148.155	8	26.39	9.68	2.26	5.35	7.13	507.48	14.55	0.51	14.00	0.68	100.00	137.00	137.00	138.00	5	0	4019	0.00	0.0000292	2.9173231	1	1.9416235	0	0.0760000	0.000000000	5.7739292	-2.1065877	-2.8566061	5.6956751	-2.7783520
391	Dois Vizinhos	4107207	419.436	8	77.66	6.85	1.67	5.65	14.77	814.22	12.37	0.48	5.90	0.77	87.68	158.00	158.00	158.00	106	84	36117	1.60	0.0000518	5.1792003	3	0.6278040	2	0.0280000	0.011912562	6.3217979	-0.3276572	-1.1425976	6.9240593	-1.7448590
392	S?o Jorge D'Oeste	4125209	378.708	8	57.39	9.95	1.96	9.66	11.60	629.92	13.66	0.48	15.10	0.72	100.00	165.00	165.00	165.00	18	28	6651	0.40	0.0000433	4.3305219	2	1.2944151	2	0.0130000	0.011912562	6.0695775	-0.6837105	-1.7390556	6.0662924	-1.7357705
393	Santa M?nica	4123956	259.385	14	41.30	8.32	2.33	5.82	14.55	611.37	10.52	0.49	12.20	0.70	96.32	180.00	180.00	92.10	6	0	3609	0.20	0.0000744	7.4422066	4	0.0296686	0	0.4610000	0.010233843	5.8700484	1.0300643	1.5721582	6.3156289	1.1265777
394	Arapu?	4101655	217.693	22	37.46	11.96	2.13	4.84	12.24	414.97	24.72	0.51	16.10	0.68	100.00	174.00	174.00	25.60	6	0	3719	0.40	0.0000602	6.0179679	3	0.1289074	0	0.1660000	0.009961251	5.4590086	0.4531112	0.5589593	5.7252668	0.2927011
395	Godoy Moreira	4108551	130.317	22	46.36	11.36	2.36	6.33	9.95	431.35	11.31	0.45	15.70	0.68	100.00	175.00	175.00	303.00	5	10	3431	0.00	0.0000591	5.9079062	3	-0.0298852	0	0.3930000	0.009961251	5.9941721	-0.4622682	-0.0862659	5.9741149	-0.0662087
396	Francisco Alves	4108320	319.912	12	65.97	11.92	2.25	7.71	14.65	506.60	9.41	0.42	16.60	0.67	61.79	77.00	123.00	75.40	10	24	6393	0.00	0.0000567	5.6657224	3	0.2534570	0	0.1710000	0.010233843	6.0465301	0.1270425	-0.3808077	5.9327511	-0.2670287
397	Guaporema	4109104	200.596	13	57.73	10.18	1.69	6.99	10.48	570.51	6.56	0.37	12.60	0.72	100.00	130.00	130.00	50.50	3	0	2232	0.00	0.0000616	6.1567606	3	-0.0222409	0	0.3740000	0.010233843	6.0447919	-0.3624266	0.1119687	6.3419579	-0.1851973
398	S?o Sebasti?o da Amoreira	4126009	226.083	18	88.02	9.32	2.22	8.30	14.13	577.46	9.98	0.45	13.10	0.72	100.00	72.80	72.80	53.70	10	25	8775	0.60	0.0000730	7.3016214	4	0.5661115	1	0.0060000	0.021243560	6.4567982	-0.4911213	0.8448232	6.6642963	0.6373251
399	Uniflor	4128302	94.883	15	80.58	9.45	1.84	3.89	8.56	583.94	6.32	0.37	10.30	0.72	100.00	60.20	60.20	58.80	2	0	2481	0.00	0.0000621	6.2059912	3	-0.0371734	0	0.2810000	0.007091528	6.3681316	-0.5206275	-0.1621404	6.4346412	-0.2286500
